# Supplementary material for: Biological Diversity in the Patent System
Source: PLoS One. 2013 Nov 12;8(11):e78737. doi: 10.1371/journal.pone.0078737 (PMC3827099; doi:10.1371/journal.pone.0078737)
Supplement: Workbook S1 — Table S1 Raw Latin Species Names. Table S2 Resolved Latin Species Names Including Unresolved Abbreviations. Table S2.1 Resolved Latin Species Names and Genera. Table S3 Patent Publication Numbers. Table S3.1 Species in Claims. Table S3.2 Publication Numbers for Species in Claims. Table S4 Technology Area: Pharmaceuticals. Table S5 Neglected Diseases. Table S5.1 Neglected Diseases comparison with Staphylococcus aureus. Table S6 Technology Area: Pharmaceuticals - Plantae. Table S7 Technology Area: Traditional Medicines, Plantae & Fungi. Table S8 Technology Area: Cosmetics - Plantae. Table S9 Madagascar: Coffea. Table S10 Cosmetics: Applicants. Table S11 Technology Area: Genetic Engineering. Table S12 Homo sapiens: First Family Filings and Publications. Table S13 Homo sapiens by Technology Area. Table S14 Homo sapiens: Applicants. Table S15 Major Food Crops and Forages. Table S16 Genetic Engineering: Applicants. Table S17 Neglected Foods. Table S18 Neglected Foods by Technology Area. Table S19 Technology Area: Biocides. Table S20 Biocides: Applicants. Table S21 Marine Genetic Resources. Table S22 Deep Sea Organisms. Table S23 Antarctica. (XLSX) [file pone.0078737.s002.xlsx]

## Sheet: READ ME
This workbook contains the supplementary Tables referenced in Oldham, Hall and Forero (2013) 'Biological Diversity in the Patent System' PLOS ONE. doi: 10.1371/journal.pone.0078737
The following notes should be read in using the data.
1	Resolved Name means a species name listed as an accepted name in GBIF or Catalogue of Life data. This field also includes Names and unresolved abbreviations where no accepted name was identified.
2	Name means a name listed in the Global Names Index. This field includes the results of processing of partial names.
3	Publication counts are per species and should not be summed because a species name generally occurs in a document in conjunction with other species names. Summing the publication counts will result in inflated counts.
4	Occurrence data refers to the number of times that a species occurs (is mentioned) in the patent claims.
5	Worksheet S3 provides the INPADOC First Family number and the Publications Numbers constituting the results of the research. The Numbers are derived from the EPO World Patent Statistical Database (PATSTAT October 2011). First Family Member numbers are generally non-searchable. Publication Numbers
	are searchable using PATSTAT or Commercial Databases. Note that retrieval outside PATSTAT may be affected by different number formats (typically leading zeros) used in different databases and database coverage. Tests with Thomson Innovation reveal high levels of retrieval
	with very limited instances of non-retrieval.
6	Worksheet S5 contains a table used for searches for neglected tropical diseases. The list was compiled using the categories used in PLoS Neglected Tropical Diseases (http://www.plosntds.org/static/scope.action) and the World Health Organization Neglected Tropical Diseases Department List (http://www.who.int/neglected_diseases/diseases/en/)
7	Data Tables S4-S8 and S11,S15 are restricted to data falling within the referenced International Patent Classification codes for a specific technology area. Overall species data is contained in Table S1 and overall counts will be higher than for IPC restricted data.
8	Data Table S15 is derived from the Crops for the Future "INFOODS List of underutilized species contributing to the Nutritional Indicators for Biodiversity. Version 1 (December 2010)" adopted from the GFU List of underutilized species (http://www.underutilized-species.org/species/about_species.asp). It is the referece for the inclusion of underutilized species to be counted for the Nutritional Ind…
	The original list contains 924 names under plants. However, the list contained a number of duplicates. After cleaning the list was reduced to 893 species names including non specific genera (spp.). We show the data including resolved names and original names as an aid to future research.

## Sheet: S1 Species 95303
Table S1 Raw Latin Species Names
Kingdom	Resolved Name	Name	Number of Publications (AGG)	Occurrences in Claims (SUM)
Bacteria	escherichia coli	escherichia coli	261934	74939
Plantae	zea mays	corn	4375	62169
Plantae	zea mays	maize	4789	51194
Bacteria	staphylococcus aureus	staphylococcus aureus	54291	19564
Fungi	saccharomyces cerevisiae	saccharomyces cerevisiae	80613	15719
Plantae	oryza sativa	rice	4080	13653
Animalia	homo sapiens	homo sapiens	22387	13458
Bacteria	bacillus thuringiensis	bacillus thuringiensis	19278	13106
Bacteria	mycobacterium tuberculosis	mycobacterium tuberculosis	26002	12808
Fungi	triticum spp	wheat	3914	12756
Bacteria	helicobacter pylori	helicobacter pylori	18602	11684
Bacteria	pseudomonas aeruginosa	pseudomonas aeruginosa	41995	11018
Bacteria	streptococcus pneumoniae	streptococcus pneumoniae	20037	10749
Bacteria	bacillus subtilis	bacillus subtilis	70826	10520
Plantae	hordeum vulgare	barley	3021	7885
Bacteria	neisseria meningitidis	neisseria meningitidis	10192	7161
Plantae	brassica napus	canola	1956	6739
Bacteria	haemophilus influenzae	haemophilus influenzae	17309	6732
Plantae	solanum tuberosum	potato	2277	6695
Plantae	aloe vera	aloe vera	12926	6518
Plantae	helianthus annuus	sunflower	2501	6500
Fungi	candida albicans	candida albicans	31006	6090
Fungi	aspergillus niger	aspergillus niger	31161	5949
Bacteria	bacillus anthracis	bacillus anthracis	9261	5500
Plantae	beta vulgaris	sugar beet	14583	5100
Plantae	morinda citrifolia	morinda citrifolia	370	4859
Protozoa	plasmodium falciparum	plasmodium falciparum	12234	4683
Fungi	pichia pastoris	pichia pastoris	25649	4494
Bacteria	streptococcus pyogenes	streptococcus pyogenes	13614	4359
Bacteria	clostridium difficile	clostridium difficile	6395	4220
Bacteria	chlamydia trachomatis	chlamydia trachomatis	7725	4170
Bacteria	bacillus licheniformis	bacillus licheniformis	17829	4066
Plantae	arabidopsis thaliana	arabidopsis thaliana	19255	3884
Animalia	caenorhabditis elegans	caenorhabditis elegans	22575	3833
Bacteria	listeria monocytogenes	listeria monocytogenes	11702	3723
Bacteria	borrelia burgdorferi	borrelia burgdorferi	7365	3639
Bacteria	lactobacillus acidophilus	lactobacillus acidophilus	5257	3590
Bacteria	vibrio cholerae	vibrio cholerae	10564	3537
Bacteria	enterococcus faecalis	enterococcus faecalis	9360	3529
Fungi	cochliobolus miyabeanus	bean	822	3457
Bacteria	lactobacillus plantarum	lactobacillus plantarum	4121	3447
Bacteria	salmonella enterica	salmonella typhimurium	33484	3427
Bacteria	staphylococcus epidermidis	staphylococcus epidermidis	10810	3390
Bacteria	chlamydophila pneumoniae	chlamydia pneumoniae	4662	3333
Bacteria	bordetella pertussis	bordetella pertussis	9458	3324
Plantae	pisum sativum	pea	1198	3268
Animalia	cricetulus griseus	chinese hamster	60681	3215
Bacteria	mycobacterium bovis	mycobacterium bovis	6371	3209
Bacteria	neisseria gonorrhoeae	neisseria gonorrhoeae	8736	3207
Plantae	secale cereale	rye	1717	3180
Bacteria	corynebacterium glutamicum	corynebacterium glutamicum	4392	3076
Bacteria	lactococcus lactis	lactococcus lactis	5372	3071
Virus	human papillomavirus type	human papillomavirus	7755	3037
Bacteria	clostridium botulinum	clostridium botulinum	7281	3012
Fungi	aspergillus flavus	aspergillus oryzae	9346	3009
Plantae	avena sativa	oat	1671	2970
Protozoa	klebsiella pneumoniae	klebsiella pneumoniae	13704	2863
Plantae	zea mays	zea mays	16672	2828
Bacteria	pseudomonas fluorescens	pseudomonas fluorescens	8077	2728
Plantae	brassica napus	brassica napus	11765	2659
Bacteria	agrobacterium tumefaciens	agrobacterium tumefaciens	29380	2617
Bacteria	bacillus cereus	bacillus cereus	9181	2606
Fungi	yarrowia lipolytica	yarrowia lipolytica	4549	2605
Bacteria	lactobacillus casei	lactobacillus casei	4553	2555
Bacteria	bacillus sphaericus	bacillus sp	8955	2521
Fungi	trichoderma reesei	trichoderma reesei	4908	2517
Bacteria	geobacillus stearothermophilus	bacillus stearothermophilus	9820	2456
Bacteria	mycobacterium avium	mycobacterium avium	6367	2383
Bacteria	clostridium perfringens	clostridium perfringens	9049	2339
Plantae	ginkgo biloba	ginkgo biloba	3878	2335
Fungi	candida tropicalis	candida tropicalis	5204	2332
Bacteria	enterococcus faecium	enterococcus faecium	6346	2328
Bacteria	pseudomonas putida	pseudomonas putida	6958	2323
Bacteria	streptococcus thermophilus	streptococcus thermophilus	3475	2253
Bacteria	yersinia pestis	yersinia pestis	6276	2218
Bacteria	bacillus amyloliquefaciens	bacillus amyloliquefaciens	7011	2162
Bacteria	streptococcus mutans	streptococcus mutans	7783	2162
Bacteria	campylobacter jejuni	campylobacter jejuni	5705	2160
Bacteria	moraxella catarrhalis	moraxella catarrhalis	4319	2143
Plantae	brassica napus	oilseed	739	2062
Animalia	mus musculus	mus musculus	10316	2021
Bacteria	pasteurella multocida	pasteurella multocida	3617	2018
Bacteria	pseudomonas sp	pseudomonas sp	7565	2009
Plantae	beta vulgaris	beet	725	1994
Bacteria	legionella pneumophila	legionella pneumophila	5611	1977
Bacteria	salmonella enterica	salmonella typhi	8487	1972
Bacteria	porphyromonas gingivalis	porphyromonas gingivalis	2699	1963
Bacteria	bacillus coagulans	bacillus coagulans	3631	1938
Plantae	brassica oleracea	broccoli	435	1759
Bacteria	bifidobacterium longum	bifidobacterium longum	2362	1715
Bacteria	streptococcus agalactiae	streptococcus agalactiae	5966	1704
Fungi	schizosaccharomyces pombe	schizosaccharomyces pombe	21309	1703
Animalia	pemphigus vulgaris	pemphigus vulgaris	6886	1696
Protozoa	toxoplasma gondii	toxoplasma gondii	7018	1685
Plantae	glycine max	glycine max	13442	1667
Bacteria	bordetella bronchiseptica	bordetella bronchiseptica	2812	1649
Bacteria	lactobacillus rhamnosus	lactobacillus rhamnosus	2055	1622
Plantae	brassica napus	rapeseed	850	1603
Bacteria	mycobacterium leprae	mycobacterium leprae	7513	1594
Protozoa	plasmodium vivax	plasmodium vivax	4157	1593
Fungi	aspergillus fumigatus	aspergillus fumigatus	7493	1588
Protozoa	trypanosoma cruzi	trypanosoma cruzi	5615	1523
Fungi	emericella nidulans	aspergillus nidulans	11964	1512
Bacteria	treponema pallidum	treponema pallidum	5498	1511
Plantae	brassica oleracea	cauliflower	815	1503
Bacteria	bacillus megaterium	bacillus megaterium	5601	1467
Fungi	pneumocystis jirovecii	pneumocystis carinii	7789	1458
Virus	porcine circovirus	porcine circovirus	505	1451
Bacteria	lactobacillus fermentum	lactobacillus fermentum	1887	1441
Bacteria	lactobacillus reuteri	lactobacillus reuteri	1930	1399
Bacteria	streptomyces sp	streptomyces sp	4004	1380
Protozoa	cryptosporidium parvum	cryptosporidium parvum	2960	1376
Animalia	drosophila macquarti	drosophila melanogaster	16866	1372
Bacteria	lactobacillus paracasei	lactobacillus paracasei	1425	1365
Bacteria	bacillus lentus	bacillus lentus	4847	1334
Bacteria	francisella tularensis	francisella tularensis	3078	1330
Bacteria	lactobacillus delbrueckii	lactobacillus bulgaricus	2481	1290
Bacteria	mycoplasma pneumoniae	mycoplasma pneumoniae	5029	1286
Bacteria	serratia marcescens	serratia marcescens	9956	1277
Bacteria	lactobacillus salivarius	lactobacillus salivarius	1258	1272
Bacteria	streptomyces avermitilis	streptomyces avermitilis	1553	1263
Bacteria	lawsonia intracellularis	lawsonia intracellularis	541	1262
Bacteria	salmonella enterica	salmonella enterica	2514	1256
Plantae	brassica oleracea	cabbage	616	1255
Bacteria	lactobacillus helveticus	lactobacillus helveticus	1988	1253
Bacteria	lactobacillus brevis	lactobacillus brevis	1937	1246
Plantae	brassica oleracea	brassica oleracea	3716	1240
Unknown	cervical vertebrae	cervical vertebrae	3176	1214
Fungi	pseudozyma antarctica	candida antarctica	2419	1198
Bacteria	yersinia enterocolitica	yersinia enterocolitica	4720	1197
Plantae	daucus carota	carrot	632	1192
Fungi	kluyveromyces lactis	kluyveromyces lactis	13091	1185
Fungi	pichia angusta	hansenula polymorpha	6763	1179
Fungi	cryptococcus neoformans	cryptococcus neoformans	7611	1177
Bacteria	burkholderia cepacia	pseudomonas cepacia	3771	1154
Bacteria	shigella flexneri	shigella flexneri	4615	1151
Bacteria	xanthomonas campestris	xanthomonas campestris	5376	1120
Virus	human herpesvirus	human herpesvirus	3209	1118
Plantae	malus domestica	apple	532	1116
Bacteria	proteus mirabilis	proteus mirabilis	5740	1113
Fungi	candida utilis	candida utilis	2626	1104
Plantae	oryza sativa	oryza sativa	10359	1078
Plantae	cocos nucifera	coconut	582	1071
Bacteria	thermus thermophilus	thermus thermophilus	5097	1068
Plantae	citrus spp	citrus	404	1049
Bacteria	propionibacterium acnes	propionibacterium acnes	3812	1042
Plantae	camellia sinensis	camellia sinensis	4888	1037
Bacteria	lactobacillus delbrueckii	lactobacillus delbrueckii	1802	1029
Bacteria	streptomyces lividans	streptomyces lividans	5061	1024
Bacteria	clostridium tetani	clostridium tetani	6406	1019
Fungi	fusarium oxysporum	fusarium oxysporum	7632	1001
Bacteria	ehrlichia canis	ehrlichia canis	476	987
Plantae	fragaria ananassa	strawberry	495	987
Bacteria	actinobacillus pleuropneumoniae	actinobacillus pleuropneumoniae	1443	985
Plantae	centella asiatica	centella asiatica	1556	979
Bacteria	mannheimia haemolytica	pasteurella haemolytica	1820	977
Bacteria	bifidobacterium breve	bifidobacterium breve	1282	968
Bacteria	bifidobacterium bifidum	bifidobacterium bifidum	1813	965
Bacteria	thermus aquaticus	thermus aquaticus	7246	963
Bacteria	bacillus circulans	bacillus circulans	3614	962
Plantae	nicotiana tabacum	nicotiana tabacum	9819	951
Bacteria	chlamydophila psittaci	chlamydia psittaci	3387	947
Bacteria	zymomonas mobilis	zymomonas mobilis	2043	942
Plantae	triticosecale spp	triticale	449	939
Animalia	spodoptera frugiperda	spodoptera frugiperda	27875	938
Bacteria	campylobacter coli	er coli	457	931
Plantae	vitis vinifera	vitis vinifera	3968	926
Bacteria	mycobacterium smegmatis	mycobacterium smegmatis	3316	922
Fungi	candida rugosa	candida rugosa	2175	921
Bacteria	enterobacter cloacae	enterobacter cloacae	4520	912
Plantae	brassica napus	oil seed	187	911
Virus	human adenovirus	human adenovirus	5526	910
Plantae	solanum melongena	eggplant	555	908
Bacteria	lactobacillus crispatus	lactobacillus crispatus	781	903
Plantae	brassica juncea	brassica juncea	2569	900
Fungi	ganoderma lucidum	ganoderma lucidum	936	900
Bacteria	proteus vulgaris	proteus vulgaris	5770	891
Bacteria	klebsiella oxytoca	klebsiella oxytoca	2363	888
Bacteria	mycoplasma hyopneumoniae	mycoplasma hyopneumoniae	789	871
Bacteria	bifidobacterium infantis	bifidobacterium infantis	1439	866
Fungi	aspergillus terreus	aspergillus terreus	2767	862
Animalia	rattus norvegicus	rattus norvegicus	6061	857
Fungi	candida parapsilosis	candida parapsilosis	3070	854
Fungi	histoplasma capsulatum	histoplasma capsulatum	3760	849
Fungi	candida sp	candida sp	1721	839
Fungi	penicillium chrysogenum	penicillium chrysogenum	1887	839
Plantae	musa acuminata	banana	476	838
Bacteria	gluconobacter oxydans	gluconobacter oxydans	805	832
Bacteria	shigella dysenteriae	shigella dysenteriae	3733	825
Plantae	panax ginseng	panax ginseng	1811	817
Fungi	candida glabrata	candida glabrata	3223	815
Bacteria	corynebacterium diphtheriae	corynebacterium diphtheriae	4265	814
Bacteria	bacillus pumilus	bacillus pumilus	3219	812
Bacteria	salmonella enterica	salmonella enteritidis	4341	810
Bacteria	salmonella sp	salmonella sp	1693	807
Bacteria	burkholderia cepacia	burkholderia cepacia	2321	805
Bacteria	acinetobacter calcoaceticus	acinetobacter calcoaceticus	2043	802
Plantae	aloe vera	aloe barbadensis	1513	799
Plantae	curcuma longa	curcuma longa	1495	793
Bacteria	bovine respiratory	bovine respiratory	2026	792
Bacteria	streptomyces hygroscopicus	streptomyces hygroscopicus	9307	792
Plantae	zingiber officinale	zingiber officinale	996	784
Bacteria	bacteroides fragilis	bacteroides fragilis	3673	779
Bacteria	pseudomonas syringae	pseudomonas syringae	9184	770
Plantae	glycyrrhiza glabra	glycyrrhiza glabra	1768	769
Bacteria	mycobacterium kansasii	mycobacterium kansasii	1899	764
Bacteria	lactobacillus gasseri	lactobacillus gasseri	1424	757
Fungi	neurospora crassa	neurospora crassa	10443	751
Protozoa	entamoeba histolytica	entamoeba histolytica	4232	747
Plantae	raphanus sativus	radish	331	746
Bacteria	bordetella parapertussis	bordetella parapertussis	1178	744
Bacteria	brucella abortus	brucella abortus	2596	744
Fungi	botrytis cinerea	botrytis cinerea	8088	742
Animalia	gingko biloba	gingko biloba	1650	740
Bacteria	streptomyces coelicolor	streptomyces coelicolor	4372	727
Bacteria	bifidobacterium animalis	bifidobacterium lactis	914	722
Plantae	solanum lycopersicum	lycopersicon esculentum	5073	716
Bacteria	brevibacillus brevis	bacillus brevis	3499	713
Archaea	pyrococcus furiosus	pyrococcus furiosus	3194	713
Fungi	candida krusei	candida krusei	2604	703
Fungi	aspergillus sparsus	aspergillus sp	3224	702
Bacteria	bacillus sphaericus	bacillus sphaericus	2589	702
Fungi	rhizopus arrhizus	rhizopus oryzae	2452	702
Bacteria	leuconostoc mesenteroides	leuconostoc mesenteroides	2377	695
Plantae	ipomoea batatas	sweet potato	319	693
Animalia	bombyx mori	bombyx mori	5591	690
Plantae	hypericum perforatum	hypericum perforatum	1266	687
Virus	human rhinovirus strain	human rhinovirus	2446	686
Fungi	aspergillus awamori	aspergillus awamori	3340	681
Bacteria	mycobacterium intracellulare	mycobacterium intracellulare	2369	679
Bacteria	mycobacterium tuberculosis	mycobacterium tuberculosis complex	792	679
Bacteria	lactobacillus buchneri	lactobacillus buchneri	526	676
Bacteria	corynebacterium glutamicum	brevibacterium lactofermentum	2175	674
Bacteria	enterococcus faecalis	streptococcus faecalis	4084	673
Bacteria	streptomyces griseus	streptomyces griseus	3700	673
Bacteria	enterobacter aerogenes	enterobacter aerogenes	4933	672
Plantae	allium sativum	allium sativum	979	666
Plantae	cucumis melo	cucumis melo	1781	666
Fungi	agaricus bisporus	agaricus bisporus	1067	665
Virus	human rotavirus	human rotavirus	776	665
Protozoa	trichomonas vaginalis	trichomonas vaginalis	2569	661
Protozoa	plasmodium malariae	plasmodium malariae	3366	655
Fungi	trichoderma harzianum	trichoderma harzianum	2590	655
Bacteria	mycobacterium vaccae	mycobacterium vaccae	909	653
Bacteria	mycoplasma pneumoniae	sma pneumoniae	796	652
Animalia	dirofilaria immitis	dirofilaria immitis	936	647
Bacteria	streptococcus lactis	streptococcus lactis	2038	644
Fungi	pichia methanolica	pichia methanolica	3112	640
Fungi	humicola insolens	humicola insolens	5390	638
Bacteria	rhodococcus rhodochrous	rhodococcus rhodochrous	1054	636
Bacteria	mycobacterium africanum	mycobacterium africanum	1417	630
Plantae	scutellaria baicalensis	scutellaria baicalensis	809	628
Bacteria	corynebacterium glutamicum	brevibacterium flavum	1893	618
Plantae	solanum etuberosum	solanum tuberosum	6311	617
Plantae	phaseolus lunatus	phaseolus vulgaris	7447	609
Fungi	aspergillus flavus	aspergillus flavus	5284	603
Bacteria	caldanaerobacter subterraneus	thermoanaerobacter tengcongensis	282	603
Bacteria	haemophilus ducreyi	haemophilus ducreyi	2634	603
Protozoa	eimeria tenella	eimeria tenella	1340	602
Animalia	xenopus laevis	xenopus laevis	9970	597
Bacteria	campylobacter coli	campylobacter coli	996	596
Bacteria	beneckea parahaemolytica	vibrio parahaemolyticus	2293	595
Plantae	triticum aestivum	triticum aestivum	7555	590
Bacteria	citrobacter freundii	citrobacter freundii	3127	589
Fungi	beauveria bassiana	beauveria bassiana	1304	587
Bacteria	lactobacillus sp	lactobacillus sp	1493	586
Bacteria	mycobacterium avium	mycobacterium paratuberculosis	1304	580
Unknown	beans	beans	323	579
Fungi	thanatephorus cucumeris	rhizoctonia solani	5231	579
Unknown	rhodococcus sp	rhodococcus sp	1086	577
Plantae	brassica rapa	brassica campestris	1848	574
Plantae	pisum sativum	pisum sativum	4462	572
Animalia	renilla reniformis	renilla reniformis	2097	571
Virus	hepatitis viruses	hepatitis viruses	6353	570
Bacteria	mycoplasma gallisepticum	mycoplasma gallisepticum	903	569
Fungi	kluyveromyces marxianus	kluyveromyces marxianus	5231	568
Bacteria	vibrio harveyi	vibrio harveyi	1161	561
Bacteria	bifidobacterium adolescentis	bifidobacterium adolescentis	1026	560
Chromista	phytophthora infestans	phytophthora infestans	7008	560
Bacteria	shigella sonnei	shigella sonnei	2879	556
Unknown	bacillus spp	bacillus spp	3780	555
Bacteria	clostridium acetobutylicum	clostridium acetobutylicum	1625	553
Bacteria	rhodococcus erythropolis	rhodococcus erythropolis	945	549
Plantae	rosmarinus officinalis	rosmarinus officinalis	1368	549
Plantae	ricinus communis	ricinus communis	4406	547
Protozoa	plasmodium ovale	plasmodium ovale	3061	546
Plantae	chlorella vulgaris	chlorella vulgaris	963	545
Protozoa	eimeria maxima	eimeria maxima	828	542
Bacteria	aeromonas hydrophila	aeromonas hydrophila	2239	541
Plantae	echinacea purpurea	echinacea purpurea	729	539
Animalia	trichoplusia ni	trichoplusia ni	9183	538
Bacteria	yersinia pseudotuberculosis	yersinia pseudotuberculosis	2268	538
Bacteria	stenotrophomonas maltophilia	stenotrophomonas maltophilia	1441	537
Bacteria	bacteroides thetaiotaomicron	bacteroides thetaiotaomicron	793	536
Fungi	aspergillus aculeatus	aspergillus aculeatus	1876	534
Bacteria	lactobacillus johnsonii	lactobacillus johnsonii	1220	533
Bacteria	flavobacterium sp	flavobacterium sp	978	530
Bacteria	streptococcus salivarius	streptococcus salivarius	1391	529
Bacteria	bacillus clausii	bacillus clausii	1310	524
Plantae	helianthus annuus	helianthus annuus	4484	524
Fungi	rhizomucor miehei	mucor miehei	2414	524
Bacteria	salmonella enterica	salmonella paratyphi	2568	520
Plantae	astragalus propinquus	astragalus membranaceus	388	519
Fungi	geotrichum candidum	geotrichum candidum	1592	517
Virus	canine parvovirus	canine parvovirus	1679	515
Plantae	withania somnifera	withania somnifera	307	514
Bacteria	propionibacterium freudenreichii	propionibacterium freudenreichii	573	510
Protozoa	giardia lamblia	giardia lamblia	2841	509
Bacteria	mycoplasma bovis	mycoplasma bovis	594	509
Bacteria	mycoplasma genitalium	mycoplasma genitalium	1801	508
Bacteria	bifidobacterium animalis	bifidobacterium animalis	817	506
Plantae	boswellia serrata	boswellia serrata	641	505
Bacteria	brucella melitensis	brucella melitensis	1836	505
Fungi	wolfiporia extensa	poria cocos	358	501
Bacteria	coxiella burnetii	coxiella burnetii	1381	500
Bacteria	salmonella enterica	salmonella choleraesuis	2195	498
Plantae	brassica species	brassica species	2469	493
Bacteria	rhizobium rhizogenes	agrobacterium rhizogenes	9216	492
Fungi	rhizomucor miehei	rhizomucor miehei	3341	486
Plantae	medicago sativa	medicago sativa	4656	485
Bacteria	mycobacterium fortuitum	mycobacterium fortuitum	1568	485
Fungi	coccidioides immitis	coccidioides immitis	3205	483
Animalia	photinus pyralis	photinus pyralis	2298	483
Archaea	methanocaldococcus jannaschii	methanococcus jannaschii	2240	482
Bacteria	streptomyces fradiae	streptomyces fradiae	1200	472
Protozoa	trypanosoma brucei	trypanosoma brucei	2819	469
Plantae	uncaria tomentosa	uncaria tomentosa	302	469
Plantae	lactuca sativa	lactuca sativa	2398	468
Bacteria	pediococcus pentosaceus	pediococcus pentosaceus	878	468
Plantae	cucumis sativus	cucumis sativus	2973	462
Protozoa	neospora caninum	neospora caninum	367	462
Bacteria	aggregatibacter actinomycetemcomitans	actinobacillus actinomycetemcomitans	1153	456
Plantae	brassica rapa	turnip	204	455
Fungi	phaffia rhodozyma	phaffia rhodozyma	569	455
Bacteria	burkholderia pseudomallei	burkholderia pseudomallei	1032	454
Bacteria	streptococcus equi	streptococcus equi	927	454
Plantae	citrus sinensis	orange	479	452
Fungi	gibberella zeae	fusarium graminearum	3406	452
Bacteria	ureaplasma urealyticum	ureaplasma urealyticum	1610	452
Bacteria	staphylococcus saprophyticus	staphylococcus saprophyticus	1958	450
Plantae	dunaliella salina	dunaliella salina	565	448
Plantae	gossypium hirsutum	gossypium hirsutum	5885	448
Fungi	trichoderma viride	trichoderma viride	4400	448
Fungi	saccharomyces sp	saccharomyces sp	1667	446
Plantae	gymnema sylvestre	gymnema sylvestre	558	442
Bacteria	thermotoga maritima	thermotoga maritima	2629	442
Protozoa	eimeria acervulina	eimeria acervulina	911	440
Fungi	ophiocordyceps sinensis	cordyceps sinensis	312	439
Plantae	hordeum vulgare	hordeum vulgare	5244	435
Fungi	saccharomyces carlsbergensis	saccharomyces carlsbergensis	2795	435
Animalia	schistosoma mansoni	schistosoma mansoni	3448	435
Fungi	penicillium sp	penicillium sp	1616	434
Bacteria	alcaligenes sp	alcaligenes sp	864	433
Fungi	candida cylindracea	candida cylindracea	1494	433
Plantae	kalanchoe blossfeldiana	kalanchoe blossfeldiana	279	433
Bacteria	streptococcus uberis	streptococcus uberis	884	432
Bacteria	gardnerella vaginalis	gardnerella vaginalis	1609	431
Virus	human metapneumovirus	human metapneumovirus	602	431
Bacteria	lactobacillus jensenii	lactobacillus jensenii	421	431
Bacteria	micrococcus luteus	micrococcus luteus	3358	431
Fungi	trichophyton mentagrophytes	trichophyton mentagrophytes	3037	430
Plantae	garcinia cambogia	garcinia cambogia	569	428
Protozoa	leishmania donovani	leishmania donovani	2701	428
Bacteria	mycobacterium phlei	mycobacterium phlei	1063	428
Bacteria	mycoplasma hominis	mycoplasma hominis	1189	426
Plantae	chlamydomonas reinhardtii	chlamydomonas reinhardtii	1700	425
Bacteria	alcaligenes faecalis	alcaligenes faecalis	1690	424
Virus	human parvovirus	human parvovirus	949	424
Bacteria	neisseria meningitides	neisseria meningitides	1917	421
Bacteria	ehrlichia chaffeensis	ehrlichia chaffeensis	431	420
Bacteria	mycobacterium marinum	mycobacterium marinum	1294	420
Virus	feline calicivirus	feline calicivirus	578	418
Fungi	thermomyces lanuginosus	humicola lanuginosa	4247	417
Bacteria	acinetobacter baumannii	acinetobacter baumannii	1057	415
Bacteria	streptomyces clavuligerus	streptomyces clavuligerus	707	415
Bacteria	vibrio cholerae	vibrio cholera	2787	415
Fungi	haematonectria haematococca	fusarium solani	3120	414
Plantae	lolium perenne	lolium perenne	2127	414
Plantae	phyllanthus emblica	emblica officinalis	281	414
Plantae	sorghum bicolor	sorghum bicolor	5861	413
Animalia	heliothis virescens	heliothis virescens	5384	412
Bacteria	histophilus somni	haemophilus somnus	724	411
Plantae	manihot esculenta	cassava	229	411
Bacteria	erwinia carotovora	erwinia carotovora	2270	410
Bacteria	pediococcus acidilactici	pediococcus acidilactici	781	409
Bacteria	escherichia coli	eschericia coli	1766	406
Virus	feline herpesvirus	feline herpesvirus	636	406
Plantae	papaver somniferum	papaver somniferum	530	405
Plantae	citrus aurantium	citrus aurantium	891	401
Plantae	rhodiola rosea	rhodiola rosea	225	400
Plantae	silybum marianum	silybum marianum	686	396
Plantae	urtica dioica	urtica dioica	699	396
Plantae	beta vulgaris	beta vulgaris	4442	395
Fungi	magnaporthe grisea	magnaporthe grisea	2070	395
Unknown	ginko biloba	ginko biloba	992	393
Archaea	thermococcus litoralis	thermococcus litoralis	2257	392
Bacteria	corynebacterium sp	corynebacterium sp	1676	391
Bacteria	erysipelothrix rhusiopathiae	erysipelothrix rhusiopathiae	1720	391
Plantae	brassica rapa	brassica rapa	3656	389
Plantae	linum usitatissimum	linum usitatissimum	2688	389
Plantae	sambucus nigra	sambucus nigra	1184	389
Bacteria	rhizobium leguminosarum	rhizobium leguminosarum	872	388
Bacteria	mycobacterium sp	mycobacterium sp	1196	387
Fungi	phanerochaete chrysosporium	phanerochaete chrysosporium	1359	387
Plantae	arnica montana	arnica montana	831	386
Fungi	pichia sp	pichia sp	957	386
Fungi	polysporina simplex	lichen simplex	1850	385
Bacteria	pseudomonas stutzeri	pseudomonas stutzeri	3297	385
Bacteria	mycobacterium ulcerans	mycobacterium ulcerans	1274	384
Fungi	mortierella alpina	mortierella alpina	1100	383
Plantae	mentha piperita	mentha piperita	1405	382
Bacteria	streptococcus suis	streptococcus suis	705	382
Bacteria	clostridium sp	clostridium sp	1103	380
Plantae	thymus vulgaris	thymus vulgaris	891	380
Plantae	calendula officinalis	calendula officinalis	1458	379
Fungi	lentinula edodes	lentinus edodes	860	379
Bacteria	paenibacillus lautus	bacillus lautus	1993	378
Protozoa	leishmania infantum	leishmania infantum	658	376
Unknown	trichoderma spp	trichoderma spp	1294	374
Bacteria	aeromonas salmonicida	aeromonas salmonicida	776	373
Bacteria	fusobacterium nucleatum	fusobacterium nucleatum	2346	373
Protozoa	sarcocystis neurona	sarcocystis neurona	192	373
Fungi	tricholoma matsutake	tricholoma matsutake	159	373
Animalia	autographa californica	autographa californica	14519	372
Bacteria	thermotoga neapolitana	thermotoga neapolitana	637	371
Fungi	trichophyton rubrum	trichophyton rubrum	2064	371
Animalia	manduca sexta	manduca sexta	2320	370
Bacteria	streptococcus sp	streptococcus sp	1419	370
Bacteria	burkholderia mallei	burkholderia mallei	893	368
Archaea	sulfolobus solfataricus	sulfolobus solfataricus	1638	368
Bacteria	streptococcus bovis	streptococcus bovis	1816	367
Bacteria	rhizobium radiobacter	agrobacterium radiobacter	959	365
Plantae	serenoa repens	serenoa repens	644	365
Bacteria	staphylococcus haemolyticus	staphylococcus haemolyticus	1471	363
Animalia	aedes aegypti	aedes aegypti	6692	360
Bacteria	corynebacterium acetoacidophilum	corynebacterium acetoacidophilum	1511	360
Animalia	helicoverpa zea	helicoverpa zea	2566	360
Bacteria	morganella morganii	morganella morganii	1478	360
Fungi	thermomyces lanuginosus	thermomyces lanuginosus	1886	360
Fungi	candida guilliermondii	candida guilliermondii	1172	359
Bacteria	mannheimia haemolytica	mannheimia haemolytica	311	359
Bacteria	clostridium histolyticum	clostridium histolyticum	1189	358
Fungi	trametes versicolor	coriolus versicolor	922	358
Virus	bovine herpesvirus	bovine herpesvirus	910	356
Virus	canine adenovirus	canine adenovirus	1274	356
Bacteria	neisseria gonorrhea	neisseria gonorrhea	1866	356
Bacteria	wautersia eutropha	alcaligenes eutrophus	1606	356
Bacteria	enterococcus faecium	streptococcus faecium	1269	355
Plantae	momordica charantia	momordica charantia	6043	354
Bacteria	arthrobacter sp	arthrobacter sp	975	351
Plantae	carthamus tinctorius	carthamus tinctorius	3028	351
Bacteria	leptospira interrogans	leptospira interrogans	1263	351
Plantae	stevia rebaudiana	stevia rebaudiana	914	351
Bacteria	mycobacterium avium	mycobacterium avium complex	3115	350
Plantae	olea europaea	olea europaea	3314	350
Plantae	vibrio vulnificus	vibrio vulnificus	1712	350
Virus	bovine adenovirus	bovine adenovirus	452	349
Plantae	melaleuca alternifolia	melaleuca alternifolia	621	349
Plantae	asparagus officinalis	asparagus	214	348
Animalia	bos taurus	bos taurus	3551	347
Plantae	quillaja saponaria	quillaja saponaria	1859	347
Fungi	rhodotorula glutinis	rhodotorula glutinis	1484	347
Bacteria	haemophilus parasuis	haemophilus parasuis	402	346
Fungi	microsporum canis	microsporum canis	1276	346
Virus	porcine adenovirus	porcine adenovirus	201	344
Bacteria	corynebacterium ammoniagenes	corynebacterium ammoniagenes	720	343
Fungi	yarrowia sp	yarrowia sp	288	343
Fungi	agaricus blazei	agaricus blazei	297	342
Fungi	blastomyces dermatitidis	blastomyces dermatitidis	2489	342
Plantae	avena sativa	avena sativa	3717	339
Plantae	salvia officinalis	salvia officinalis	1193	339
Plantae	arundo donax	arundo donax	159	336
Plantae	cocos nucifera	cocos nucifera	2257	335
Bacteria	moraxella catarrhalis	branhamella catarrhalis	1428	335
Unknown	grapevine leafroll	grapevine leafroll	103	331
Bacteria	acidithiobacillus ferrooxidans	thiobacillus ferrooxidans	634	330
Plantae	glycyrrhiza uralensis	glycyrrhiza uralensis	473	330
Plantae	panax notoginseng	panax notoginseng	304	330
Fungi	pleurotus ostreatus	pleurotus ostreatus	730	330
Fungi	aureobasidium pullulans	aureobasidium pullulans	2873	329
Fungi	rhizopus stolonifer	rhizopus arrhizus	1790	329
Bacteria	streptococcus sanguinis	streptococcus sanguis	1723	329
Plantae	echinacea angustifolia	echinacea angustifolia	484	328
Fungi	pichia stipitis	pichia stipitis	953	327
Plantae	siella pneumoniae	siella pneumoniae	729	327
Fungi	fusarium venenatum	fusarium venenatum	1377	326
Fungi	aspergillus sojae	aspergillus sojae	841	325
Plantae	blue-green alga	green alga	1186	325
Bacteria	saccharopolyspora erythraea	saccharopolyspora erythraea	863	323
Plantae	allium cepa	allium cepa	1542	322
Plantae	azadirachta indica	azadirachta indica	615	322
Bacteria	clostridium butyricum	clostridium butyricum	1384	322
Bacteria	streptococcus sobrinus	streptococcus sobrinus	808	322
Plantae	salvia miltiorrhiza	salvia miltiorrhiza	382	319
Bacteria	clostridium thermocellum	clostridium thermocellum	1136	317
Plantae	tinospora cordifolia	tinospora cordifolia	210	315
Bacteria	borrelia afzelii	borrelia afzelii	512	314
Plantae	kaempferia galanga	kaempferia galanga	149	314
Bacteria	rhodococcus equi	rhodococcus equi	712	314
Unknown	salix species	salix species	426	314
Bacteria	erwinia amylovora	erwinia amylovora	2278	312
Plantae	vicia species	vicia species	446	312
Plantae	tribulus terrestris	tribulus terrestris	318	311
Plantae	arachis hypogaea	arachis hypogaea	4030	310
Bacteria	campylobacter fetus	campylobacter fetus	823	310
Fungi	candida kefyr	candida kefyr	670	310
Plantae	piper longum	piper longum	432	309
Bacteria	anaplasma marginale	anaplasma marginale	331	306
Protozoa	babesia microti	babesia microti	943	306
Plantae	coriandrum sativum	coriandrum sativum	667	306
Bacteria	dickeya chrysanthemi	erwinia chrysanthemi	1360	306
Plantae	polygonum multiflorum	polygonum multiflorum	243	306
Bacteria	borrelia sp	borrelia sp	354	305
Fungi	mucor circinelloides	mucor circinelloides	546	305
Bacteria	nocardia asteroides	nocardia asteroides	1355	305
Bacteria	bradyrhizobium japonicum	bradyrhizobium japonicum	869	304
Bacteria	lactobacillus delbrueckii	lactobacillus lactis	935	304
Fungi	saccharomyces uvarum	saccharomyces uvarum	1244	304
Bacteria	bartonella henselae	bartonella henselae	981	303
Bacteria	acetobacter xylinum	acetobacter xylinum	1233	301
Plantae	glycine max	glycine soja	1228	300
Virus	porcine parvovirus	porcine parvovirus	968	300
Bacteria	rhodobacter sphaeroides	rhodobacter sphaeroides	1452	299
Fungi	chrysosporium lucknowense	chrysosporium lucknowense	800	298
Bacteria	aeromonas caviae	aeromonas caviae	849	297
Bacteria	fusobacterium necrophorum	fusobacterium necrophorum	872	296
Fungi	penicillium funiculosum	penicillium funiculosum	972	296
Bacteria	bifidobacterium sp	bifidobacterium sp	369	295
Bacteria	corynebacterium acetoglutamicum	corynebacterium acetoglutamicum	966	295
Bacteria	staphylococcus hominis	staphylococcus hominis	1011	295
Bacteria	brevibacterium divaricatum	brevibacterium divaricatum	1125	294
Bacteria	streptococcus mitis	streptococcus mitis	1062	294
Bacteria	deinococcus radiodurans	deinococcus radiodurans	1222	293
Animalia	luciola cruciata	luciola cruciata	255	293
Bacteria	mycobacterium gordonae	mycobacterium gordonae	1346	293
Plantae	lens culinaris	lens culinaris	2174	291
Fungi	candida dubliniensis	candida dubliniensis	399	290
Bacteria	wautersia eutropha	ralstonia eutropha	998	289
Plantae	jatropha curcas	jatropha curcas	277	288
Plantae	hoodia gordonii	hoodia gordonii	199	287
Bacteria	streptococcus dysgalactiae	streptococcus dysgalactiae	756	287
Fungi	antrodia camphorata	antrodia camphorata	81	286
Archaea	sulfolobus acidocaldarius	sulfolobus acidocaldarius	1053	286
Bacteria	thermus thermophilus	thermus flavus	1749	286
Bacteria	acidovorax facilis	acidovorax facilis	185	285
Bacteria	borrelia garinii	borrelia garinii	573	285
Protozoa	plasmodium sp	plasmodium sp	528	283
Animalia	aequorea victoria	aequorea victoria	3825	281
Bacteria	lactococcus lactis	streptococcus cremoris	1771	278
Fungi	schizophyllum commune	schizophyllum commune	848	278
Animalia	taenia solium	taenia solium	1279	278
Fungi	candida lipolytica	candida lipolytica	1330	277
Bacteria	ensifer meliloti	rhizobium meliloti	1356	277
Bacteria	erwinia herbicola	erwinia herbicola	1460	276
Fungi	fusarium sporotrichioides	fusarium sp	1299	276
Fungi	aspergillus ochraceus	aspergillus ochraceus	399	274
Virus	canine coronavirus	canine coronavirus	689	274
Bacteria	comamonas testosteroni	comamonas testosteroni	525	274
Fungi	grifola frondosa	grifola frondosa	517	274
Plantae	scutellaria barbata	scutellaria barbata	88	274
Plantae	vigna unguiculata	cowpea	103	274
Fungi	candida boidinii	candida boidinii	918	273
Plantae	sophora flavescens	sophora flavescens	331	273
Animalia	spodoptera exigua	spodoptera exigua	2910	273
Animalia	ostrinia nubilalis	ostrinia nubilalis	4608	272
Plantae	equisetum arvense	equisetum arvense	564	270
Animalia	luciola lateralis	luciola lateralis	217	270
Bacteria	rickettsia prowazekii	rickettsia prowazekii	1731	270
Plantae	cissus quadrangularis	cissus quadrangularis	63	267
Virus	human endogenous retrovirus	human endogenous retrovirus	393	266
Bacteria	mycobacterium scrofulaceum	mycobacterium scrofulaceum	912	265
Plantae	chrysanthemum morifolium	chrysanthemum morifolium	1099	264
Fungi	metarhizium anisopliae	metarhizium anisopliae	514	264
Animalia	rainbow trout	rainbow trout	1832	264
Plantae	andrographis paniculata	andrographis paniculata	367	263
Plantae	brassica sp	brassica sp	1499	263
Protozoa	plasmodium berghei	plasmodium berghei	1616	263
Bacteria	corynebacterium thermoaminogenes	corynebacterium thermoaminogenes	875	262
Fungi	debaryomyces hansenii	debaryomyces hansenii	668	262
Plantae	nigella sativa	nigella sativa	242	262
Bacteria	ensifer meliloti	sinorhizobium meliloti	932	261
Plantae	piper nigrum	piper nigrum	791	261
Chromista	plasmopara viticola	plasmopara viticola	5824	261
Fungi	stachybotrys chartarum	stachybotrys chartarum	410	259
Plantae	theobroma cacao	theobroma cacao	3454	258
Fungi	candida maltosa	candida maltosa	3262	257
Unknown	hornspongie mit	hornspongie mit	13200	257
Bacteria	lactobacillus curvatus	lactobacillus curvatus	886	256
Fungi	sclerotinia sclerotiorum	sclerotinia sclerotiorum	3176	255
Bacteria	streptomyces ambofaciens	streptomyces ambofaciens	744	255
Plantae	vaccinium myrtillus	vaccinium myrtillus	630	255
Protozoa	dictyostelium discoideum	dictyostelium discoideum	1956	254
Bacteria	pseudomonas oleovorans	pseudomonas oleovorans	965	254
Animalia	haemonchus contortus	haemonchus contortus	1265	253
Bacteria	mycobacterium chelonae	mycobacterium chelonae	843	253
Bacteria	mycoplasma hyorhinis	mycoplasma hyorhinis	584	253
Plantae	portulaca oleracea	portulaca oleracea	1045	253
Bacteria	shigella boydii	shigella boydii	1088	253
Plantae	chlorella sp	chlorella sp	305	252
Bacteria	actinomyces viscosus	actinomyces viscosus	873	251
Plantae	terminalia chebula	terminalia chebula	264	251
Plantae	citrus reticulata	citrus reticulata	653	250
Protozoa	crypthecodinium cohnii	crypthecodinium cohnii	626	250
Plantae	angelica sinensis	angelica sinensis	344	249
Fungi	coprinopsis cinerea	coprinus cinereus	1343	249
Bacteria	moraxella bovis	moraxella bovis	833	249
Animalia	musca domestica	musca domestica	5465	249
Plantae	carica papaya	carica papaya	2328	248
Animalia	dermatophagoides pteronyssinus	dermatophagoides pteronyssinus	1203	248
Bacteria	flavobacterium heparinum	flavobacterium heparinum	417	248
Fungi	acremonium chrysogenum	acremonium chrysogenum	1805	247
Plantae	bacopa monnieri	bacopa monnieri	136	247
Plantae	eucalyptus globulus	eucalyptus globulus	1085	247
Bacteria	mycobacterium microti	mycobacterium microti	753	247
Protozoa	eimeria mitis	eimeria mitis	387	246
Bacteria	paenibacillus polymyxa	bacillus polymyxa	1321	245
Fungi	candida pseudotropicalis	candida pseudotropicalis	950	244
Unknown	escherichia sp	escherichia sp	698	244
Plantae	nicotiana benthamiana	nicotiana benthamiana	1631	244
Bacteria	actinobacillus succinogenes	actinobacillus succinogenes	172	243
Fungi	aspergillus foetidus	aspergillus foetidus	1448	243
Plantae	perilla frutescens	perilla frutescens	551	243
Bacteria	providencia stuartii	providencia stuartii	1077	243
Bacteria	synechocystis sp	synechocystis sp	1834	243
Fungi	blakeslea trispora	blakeslea trispora	241	242
Bacteria	sorangium cellulosum	sorangium cellulosum	561	242
Fungi	cunninghamella echinulata	cunninghamella echinulata	229	241
Protozoa	eimeria necatrix	eimeria necatrix	661	241
Bacteria	haemophilus parainfluenzae	haemophilus parainfluenzae	1228	241
Plantae	foeniculum vulgare	foeniculum vulgare	481	240
Fungi	saccharomyces boulardii	saccharomyces boulardii	683	239
Bacteria	clostridium septicum	clostridium septicum	626	238
Fungi	rhizopus arrhizus	rhizopus delemar	1158	238
Bacteria	streptomyces antibioticus	streptomyces antibioticus	783	238
Bacteria	streptomyces venezuelae	streptomyces venezuelae	631	238
Fungi	alternaria alternata	alternaria alternata	2008	236
Bacteria	pseudomonas cichorii	pseudomonas cichorii	390	236
Bacteria	pseudomonas mendocina	pseudomonas mendocina	1291	236
Animalia	fasciola hepatica	fasciola hepatica	1157	235
Bacteria	aquifex aeolicus	aquifex aeolicus	1003	234
Plantae	humulus lupulus	humulus lupulus	1645	234
Protozoa	leishmania major	leishmania major	2173	234
Bacteria	listeria innocua	listeria innocua	982	234
Fungi	pichia membranaefaciens	pichia membranaefaciens	546	234
Protozoa	plasmodium spp	plasmodium spp	1364	234
Bacteria	spirulina platensis	spirulina platensis	572	234
Animalia	anopheles gambiae	anopheles gambiae	1047	233
Bacteria	helicobacter pylori	campylobacter pylori	537	233
Bacteria	burkholderia sp	burkholderia sp	448	232
Unknown	klebsiella sp	klebsiella sp	1029	232
Plantae	ocimum tenuiflorum	ocimum sanctum	273	232
Bacteria	treponema denticola	treponema denticola	897	232
Bacteria	acetobacter aceti	acetobacter aceti	638	231
Bacteria	brachyspira hyodysenteriae	treponema hyodysenteriae	441	231
Bacteria	prevotella intermedia	prevotella intermedia	788	231
Plantae	lonicera japonica	lonicera japonica	337	230
Bacteria	mycobacterium xenopi	mycobacterium xenopi	846	230
Plantae	phyllanthus amarus	phyllanthus amarus	93	230
Bacteria	brachyspira hyodysenteriae	brachyspira hyodysenteriae	133	229
Bacteria	enterococcus durans	enterococcus durans	500	229
Plantae	punica granatum	punica granatum	842	229
Chromista	ascophyllum nodosum	ascophyllum nodosum	616	228
Plantae	haematococcus pluvialis	haematococcus pluvialis	745	228
Bacteria	lactobacillus sakei	lactobacillus sakei	432	228
Bacteria	providencia rettgeri	providencia rettgeri	745	228
Plantae	hamamelis virginiana	hamamelis virginiana	620	227
Fungi	aspergillus japonicus	aspergillus japonicus	1518	226
Virus	bovine coronavirus	bovine coronavirus	618	226
Plantae	coptis chinensis	coptis chinensis	226	226
Unknown	trichoderma sp	trichoderma sp	1067	226
Bacteria	actinomyces naeslundii	actinomyces naeslundii	656	225
Plantae	cimicifuga racemosa	cimicifuga racemosa	299	225
Fungi	fusarium culmorum	fusarium culmorum	4117	225
Plantae	sinapis alba	sinapis alba	1715	224
Bacteria	acidovorax avenae	acidovorax avenae	96	223
Fungi	mucor circinelloides	mucor javanicus	905	223
Bacteria	pseudomonas alcaligenes	pseudomonas alcaligenes	1028	223
Bacteria	staphylococcus carnosus	staphylococcus carnosus	824	223
Bacteria	bacillus caldotenax	bacillus caldotenax	538	222
Bacteria	streptococcus gordonii	streptococcus gordonii	1099	222
Plantae	daucus carota	daucus carota	2437	221
Bacteria	staphylococcus sp	staphylococcus sp	999	221
Bacteria	thiobacillus denitrificans	thiobacillus denitrificans	148	221
Bacteria	vibrio fischeri	vibrio fischeri	1236	221
Bacteria	bacillus firmus	bacillus firmus	910	220
Bacteria	alicyclobacillus pohliae	thermophilic bacterium	1217	219
Fungi	myceliophthora thermophila	myceliophthora thermophila	1794	219
Bacteria	lactobacillus pentosus	lactobacillus pentosus	463	217
Fungi	penicillium citrinum	penicillium citrinum	862	217
Fungi	verticillium dahliae	verticillium dahliae	1337	217
Plantae	yucca schidigera	yucca schidigera	261	217
Fungi	zygosaccharomyces rouxii	saccharomyces rouxii	675	217
Bacteria	bifidobacterium pseudocatenulatum	bifidobacterium pseudocatenulatum	261	216
Plantae	cannabis sativa	cannabis sativa	1565	216
Virus	human coronavirus type	human coronavirus	922	216
Bacteria	nocardia sp	nocardia sp	614	216
Plantae	schisandra chinensis	schisandra chinensis	342	216
Plantae	vicia faba	vicia faba	3866	216
Plantae	asparagus officinalis	asparagus officinalis	1651	215
Fungi	kluyveromyces sp	kluyveromyces sp	593	215
Plantae	pinus taeda	pinus taeda	1760	215
Plantae	eucommia ulmoides	eucommia ulmoides	228	214
Plantae	hydrastis canadensis	hydrastis canadensis	260	214
Plantae	melissa officinalis	melissa officinalis	692	214
Plantae	polygonum cuspidatum	polygonum cuspidatum	503	214
Plantae	cinnamomum aromaticum	cinnamomum cassia	613	213
Animalia	plutella xylostella	plutella xylostella	4527	213
Plantae	salix alba	salix alba	348	213
Plantae	sesamum orientale	sesamum indicum	974	213
Fungi	trametes versicolor	trametes versicolor	1149	213
Animalia	ctenocephalides felis	ctenocephalides felis	2500	212
Plantae	phyllanthus emblica	phyllanthus emblica	386	212
Fungi	trichoderma longibrachiatum	trichoderma longibrachiatum	2237	212
Bacteria	mesorhizobium sp	rhizobium sp	786	211
Bacteria	pantoea agglomerans	enterobacter agglomerans	887	211
Chromista	phytophthora sojae	phytophthora sojae	853	211
Plantae	prunus persica	prunus persica	2192	211
Fungi	ustilago maydis	ustilago maydis	3798	211
Bacteria	clostridium phytofermentans	clostridium phytofermentans	106	210
Fungi	rhodosporidium toruloides	rhodosporidium toruloides	802	210
Plantae	hevea brasiliensis	hevea brasiliensis	1572	209
Plantae	phellodendron amurense	phellodendron amurense	311	209
Animalia	macaca mulatta	macaca mulatta	1845	208
Fungi	phakopsora pachyrhizi	phakopsora pachyrhizi	1361	208
Bacteria	bacillus subtilis	bacillus globigii	796	207
Bacteria	clostridium novyi	clostridium novyi	698	207
Plantae	tagetes erecta	tagetes erecta	566	207
Animalia	agnus castus	agnus castus	170	206
Plantae	origanum vulgare	origanum vulgare	358	206
Fungi	umbelopsis isabellina	mortierella isabellina	362	206
Archaea	aeropyrum pernix	aeropyrum pernix	783	205
Plantae	secale cereale	secale cereale	3307	205
Bacteria	corynebacterium melassecola	corynebacterium melassecola	917	204
Virus	simian adenovirus	simian adenovirus	344	204
Bacteria	anaplasma phagocytophilum	anaplasma phagocytophilum	107	203
Plantae	garcinia mangostana	garcinia mangostana	286	203
Fungi	rhizopus sp	rhizopus sp	1013	203
Bacteria	rickettsia rickettsii	rickettsia rickettsii	1650	203
Unknown	pityrosporum ovale	pityrosporum ovale	1043	202
Archaea	archaeoglobus fulgidus	archaeoglobus fulgidus	1520	201
Bacteria	leptospira canicola	leptospira canicola	332	201
Fungi	penicillium roqueforti	penicillium roqueforti	499	201
Plantae	acacia catechu	acacia catechu	289	200
Fungi	gibberella fujikuroi	fusarium moniliforme	2577	200
Plantae	plantago major	plantago major	299	200
Fungi	rhizopus niveus	rhizopus niveus	1046	200
Bacteria	acinetobacter sp	acinetobacter sp	1014	199
Plantae	citrus limon	lemon	116	199
Animalia	gecarcinolaelaps cancer	gecarcinolaelaps cancer	4276	199
Protozoa	leishmania tropica	leishmania tropica	1314	199
Plantae	myristica fragrans	myristica fragrans	363	199
Plantae	saccharum officinarum	saccharum officinarum	1497	199
Bacteria	photorhabdus luminescens	photorhabdus luminescens	741	198
Plantae	syzygium aromaticum	syzygium aromaticum	305	198
Fungi	candida lusitaniae	candida lusitaniae	739	197
Bacteria	clostridium sporogenes	clostridium sporogenes	1187	197
Plantae	lycium barbarum	lycium barbarum	233	197
Plantae	nicotiana species	nicotiana species	309	197
Bacteria	bacillus halodurans	bacillus halodurans	1149	196
Plantae	citrus sinensis	citrus sinensis	1692	196
Plantae	cyperus rotundus	cyperus rotundus	1790	195
Bacteria	mycobacterium simiae	mycobacterium simiae	514	195
Bacteria	mycobacterium terrae	mycobacterium terrae	567	195
Plantae	artemisia gmelinii	artemisia annua	604	194
Animalia	dermacentor variabilis	dermacentor variabilis	925	194
Fungi	kluyveromyces fragilis	kluyveromyces fragilis	7763	194
Plantae	lens culinaris	lentil	81	194
Bacteria	streptococcus equi	streptococcus zooepidemicus	478	194
Plantae	apium graveolens	apium graveolens	819	193
Bacteria	chromobacterium viscosum	chromobacterium viscosum	730	193
Plantae	coleus forskohlii	coleus forskohlii	336	193
Bacteria	neisseria lactamica	neisseria lactamica	653	193
Fungi	saccharomyces bayanus	saccharomyces bayanus	511	193
Bacteria	arthrobacter globiformis	arthrobacter globiformis	555	192
Bacteria	enterobacter sp	enterobacter sp	803	192
Plantae	hippophae rhamnoides	hippophae rhamnoides	188	192
Bacteria	myxococcus xanthus	myxococcus xanthus	839	192
Bacteria	streptococcus intermedius	streptococcus intermedius	744	192
Plantae	vanilla planifolia	vanilla planifolia	169	192
Plantae	cucurbita pepo	cucurbita pepo	796	191
Bacteria	sphingomonas sp	sphingomonas sp	311	191
Plantae	morus alba	morus alba	424	190
Plantae	persea americana	persea americana	1905	190
Bacteria	brevibacterium linens	brevibacterium linens	538	189
Bacteria	methylophilus methylotrophus	methylophilus methylotrophus	285	189
Plantae	raphanus sativus	raphanus sativus	1148	189
Plantae	chlorella protothecoides	chlorella protothecoides	174	188
Bacteria	mycoplasma fermentans	mycoplasma fermentans	544	188
Bacteria	saccharopolyspora spinosa	saccharopolyspora spinosa	232	188
Bacteria	bifidobacterium pseudolongum	bifidobacterium pseudolongum	290	187
Fungi	pichia minuta	ogataea minuta	111	187
Plantae	pinus radiata	pinus radiata	1648	187
Plantae	prunella vulgaris	prunella vulgaris	239	187
Animalia	sus scrofa	sus scrofa	2002	187
Bacteria	bacillus alcalophilus	bacillus alcalophilus	732	186
Bacteria	staphylococcus capitis	staphylococcus capitis	530	186
Fungi	zygosaccharomyces bailii	zygosaccharomyces bailii	417	186
Bacteria	brevibacillus laterosporus	bacillus laterosporus	477	185
Plantae	eleutherococcus senticosus	eleutherococcus senticosus	320	185
Animalia	onchocerca volvulus	onchocerca volvulus	1753	185
Archaea	thermoplasma acidophilum	thermoplasma acidophilum	1195	185
Fungi	flammulina velutipes	flammulina velutipes	391	184
Fungi	zygosaccharomyces rouxii	zygosaccharomyces rouxii	1011	184
Bacteria	bacillus subtilis	bacillus natto	526	183
Bacteria	enterococcus hirae	enterococcus hirae	991	183
Plantae	gynostemma pentaphyllum	gynostemma pentaphyllum	293	183
Plantae	helianthus annuus	helianthus annus	1187	183
Plantae	lemna minor	lemna minor	367	183
Bacteria	ornithobacterium rhinotracheale	ornithobacterium rhinotracheale	72	183
Bacteria	streptomyces albus	streptomyces albus	770	183
Bacteria	amycolatopsis orientalis	amycolatopsis orientalis	391	182
Plantae	juglans regia	juglans regia	1499	181
Plantae	mentha spicata	mentha spicata	536	181
Animalia	perna canaliculus	perna canaliculus	152	181
Fungi	talaromyces emersonii	talaromyces emersonii	548	181
Bacteria	xylella fastidiosa	xylella fastidiosa	636	181
Fungi	blumeria graminis	erysiphe graminis	6016	180
Virus	human bocavirus	human bocavirus	34	180
Plantae	mucuna pruriens	mucuna pruriens	168	180
Virus	bovine papillomavirus	bovine papillomavirus	2637	179
Bacteria	methylomonas sp	methylomonas sp	218	179
Plantae	sophora tonkinensis	sophora tonkinensis	51	179
Bacteria	streptococcus viridans	streptococcus viridans	793	179
Bacteria	thermoanaerobacter ethanolicus	thermoanaerobacter ethanolicus	231	179
Protozoa	babesia bovis	babesia bovis	569	178
Fungi	paracoccidioides brasiliensis	paracoccidioides brasiliensis	1830	178
Bacteria	rhodospirillum rubrum	rhodospirillum rubrum	804	178
Bacteria	thermobifida fusca	thermomonospora fusca	410	178
Bacteria	helicobacter felis	helicobacter felis	369	177
Plantae	piper methysticum	piper methysticum	293	177
Bacteria	serratia liquefaciens	serratia liquefaciens	1223	177
Bacteria	chromobacterium violaceum	chromobacterium violaceum	821	176
Bacteria	propionibacterium jensenii	propionibacterium jensenii	181	176
Bacteria	ralstonia solanacearum	ralstonia solanacearum	842	176
Bacteria	acetobacter sp	acetobacter sp	251	175
Bacteria	agrobacterium sp	agrobacterium sp	1067	174
Plantae	mangifera indica	mangifera indica	1900	174
Plantae	cuminum cyminum	cuminum cyminum	202	173
Bacteria	leptospira grippotyphosa	leptospira grippotyphosa	109	173
Unknown	mella catarrhalis	mella catarrhalis	505	173
Animalia	necator americanus	necator americanus	723	173
Fungi	rhizomucor pusillus	rhizomucor pusillus	554	173
Bacteria	brucella suis	brucella suis	1063	172
Protozoa	leishmania spp	leishmania spp	1795	171
Bacteria	mycoplasma orale	mycoplasma orale	397	171
Plantae	nicotiana rustica	nicotiana rustica	729	171
Fungi	rhizopus stolonifer	rhizopus stolonifer	1090	171
Bacteria	beneckea alginolytica	vibrio alginolyticus	741	170
Bacteria	cellulomonas fimi	cellulomonas fimi	491	170
Bacteria	salmonella enterica	salmonella dublin	758	170
Plantae	taxus species	taxus species	312	170
Unknown	luciola lusitanica	luciola mingrelica	125	169
Fungi	magnaporthe grisea	pyricularia oryzae	5350	169
Bacteria	staphylococcus warneri	staphylococcus warneri	625	169
Plantae	valeriana officinalis	valeriana officinalis	370	169
Bacteria	azotobacter vinelandii	azotobacter vinelandii	1033	168
Plantae	brassica carinata	brassica carinata	468	168
Fungi	fungi imperfecti	fungi imperfecti	2574	168
Plantae	taxus brevifolia	taxus brevifolia	2165	168
Bacteria	anaplasma platys	anaplasma platys	82	167
Plantae	paeonia lactiflora	paeonia lactiflora	344	167
Bacteria	streptomyces griseofuscus	streptomyces griseofuscus	408	167
Bacteria	actinoplanes sp	actinoplanes sp	269	166
Bacteria	corynebacterium parvum	corynebacterium parvum	13392	166
Protozoa	eimeria brunetti	eimeria brunetti	576	166
Plantae	solanum habrochaites	solanum habrochaites	31	166
Bacteria	geobacillus stearothermophilus	geobacillus stearothermophilus	523	165
Protozoa	leishmania sp	leishmania sp	350	165
Plantae	paeonia suffruticosa	paeonia suffruticosa	428	165
Fungi	eremothecium gossypii	ashbya gossypii	437	164
Bacteria	lactobacillus sakei	lactobacillus sake	451	164
Plantae	oenothera biennis	oenothera biennis	825	164
Fungi	pichia trehalophila	pichia trehalophila	369	164
Archaea	pyrococcus abyssi	pyrococcus abyssi	670	164
Bacteria	rhizobium etli	rhizobium etli	368	164
Bacteria	chlamydophila pneumoniae	chlamydophila pneumoniae	466	162
Unknown	klebsiella planticola	klebsiella planticola	431	162
Plantae	lolium multiflorum	lolium multiflorum	2165	162
Plantae	mentha arvensis	mentha arvensis	540	162
Fungi	phellinus linteus	phellinus linteus	196	162
Plantae	chara vulgaris	chara vulgaris	15	161
Protozoa	leishmania chagasi	leishmania chagasi	431	161
Bacteria	oxalobacter formigenes	oxalobacter formigenes	89	161
Bacteria	paenibacillus polymyxa	paenibacillus polymyxa	214	161
Plantae	prunus armeniaca	prunus armeniaca	1005	161
Chromista	pythium ultimum	pythium ultimum	2912	161
Bacteria	streptococcus oralis	streptococcus oralis	604	161
Plantae	dioscorea spp	yam	103	160
Fungi	gaeumannomyces graminis	gaeumannomyces graminis	1924	160
Unknown	listeria sp	listeria sp	383	159
Bacteria	pseudomonas fragi	pseudomonas fragi	829	159
Plantae	sphagnum cristatum	sphagnum cristatum	12	159
Plantae	camelina sativa	camelina sativa	288	158
Plantae	nicotiana rosulata	nicotiana rosulata	43	158
Unknown	visceral leishmaniasis	visceral leishmaniasis	1116	158
Fungi	aspergillus versicolor	aspergillus versicolor	738	157
Bacteria	listeria ivanovii	listeria ivanovii	609	157
Plantae	nicotiana acuminata	nicotiana acuminata	43	157
Plantae	physcomitrella patens	physcomitrella patens	1083	157
Bacteria	staphylococcus hyicus	staphylococcus hyicus	543	157
Plantae	aesculus hippocastanum	aesculus hippocastanum	686	156
Plantae	irvingia gabonensis	irvingia gabonensis	34	156
Plantae	phytolacca americana	phytolacca americana	918	156
Plantae	simmondsia chinensis	simmondsia chinensis	901	156
Protozoa	eimeria praecox	eimeria praecox	346	155
Fungi	epidermophyton floccosum	epidermophyton floccosum	1612	155
Bacteria	hafnia alvei	hafnia alvei	665	155
Bacteria	lactobacillus cellobiosus	lactobacillus cellobiosus	268	155
Bacteria	lactobacillus leichmannii	lactobacillus leichmannii	376	155
Fungi	mucor hiemalis	mucor hiemalis	395	155
Fungi	mucor sp	mucor sp	685	155
Plantae	sphagnum papillosum	sphagnum papillosum	22	155
Plantae	tanacetum parthenium	tanacetum parthenium	310	155
Plantae	taraxacum officinale	taraxacum officinale	489	155
Plantae	acorus calamus	acorus calamus	285	154
Plantae	cinnamomum verum	cinnamomum zeylanicum	427	154
Bacteria	listonella anguillarum	vibrio anguillarum	526	154
Fungi	malassezia furfur	malassezia furfur	1105	154
Plantae	nicotiana alata	nicotiana alata	381	154
Plantae	poa pratensis	poa pratensis	1439	154
Bacteria	salmonella enterica	salmonella minnesota	1696	154
Bacteria	staphylococcus intermedius	staphylococcus intermedius	309	154
Bacteria	acidithiobacillus thiooxidans	thiobacillus thiooxidans	319	153
Fungi	candida magnoliae	candida magnoliae	319	153
Plantae	cedrus deodara	cedrus deodara	115	153
Plantae	chlorella pyrenoidosa	chlorella pyrenoidosa	435	153
Fungi	microsporum gypseum	microsporum gypseum	787	153
Fungi	penicillium expansum	penicillium expansum	1083	153
Bacteria	rhodobacter capsulatus	rhodobacter capsulatus	1320	153
Bacteria	staphylococcus lugdunensis	staphylococcus lugdunensis	272	153
Bacteria	amycolatopsis mediterranei	amycolatopsis mediterranei	367	152
Bacteria	pseudomonas chlororaphis	pseudomonas chlororaphis	552	152
Fungi	rhodotorula rubra	rhodotorula rubra	1210	152
Plantae	vitellaria paradoxa	butyrospermum parkii	808	152
Fungi	acremonium strictum	cephalosporium acremonium	687	151
Plantae	argemone mexicana	argemone mexicana	91	151
Plantae	catharanthus roseus	catharanthus roseus	1182	151
Bacteria	caulobacter crescentus	caulobacter crescentus	1080	151
Bacteria	enterobacter aerogenes	aerobacter aerogenes	927	151
Animalia	ostertagia ostertagi	ostertagia ostertagi	240	151
Bacteria	shigella sp	shigella sp	820	151
Bacteria	streptococcus equinus	streptococcus equinus	256	151
Bacteria	bacteroides vulgatus	bacteroides vulgatus	503	150
Fungi	cryptococcus laurentii	cryptococcus laurentii	1022	149
Bacteria	enterobacter sakazakii	enterobacter sakazakii	322	149
Fungi	humicola grisea	humicola grisea	1412	149
Plantae	poa annua	poa annua	1370	149
Bacteria	lactobacillus alimentarius	lactobacillus alimentarius	300	148
Bacteria	lactococcus sp	lactococcus sp	324	148
Animalia	modiolus modiolus	modiolus modiolus	5	148
Plantae	ribes nigrum	ribes nigrum	549	148
Bacteria	staphylococcus xylosus	staphylococcus xylosus	838	148
Bacteria	synechococcus sp	synechococcus sp	860	148
Plantae	brassica oleracea	kale	80	147
Fungi	ceriporiopsis subvermispora	ceriporiopsis subvermispora	392	147
Animalia	helicoverpa zea	heliothis zea	1997	147
Plantae	litsea cubeba	litsea cubeba	1018	147
Bacteria	paenibacillus macerans	bacillus macerans	767	147
Plantae	passiflora incarnata	passiflora incarnata	310	147
Plantae	pueraria montana	pueraria lobata	321	147
Animalia	dermatophagoides farinae	dermatophagoides farinae	1533	146
Protozoa	leishmania mexicana	leishmania mexicana	1072	146
Plantae	matricaria chamomilla	matricaria recutita	246	146
Plantae	ocimum basilicum	ocimum basilicum	534	146
Plantae	pinus sylvestris	pinus sylvestris	717	146
Plantae	vitex agnus	vitex agnus castus	96	146
Bacteria	bifidobacterium catenulatum	bifidobacterium catenulatum	237	145
Bacteria	brevundimonas diminuta	pseudomonas diminuta	355	145
Animalia	helicoverpa armigera	helicoverpa armigera	941	145
Bacteria	lactobacillus kefiri	lactobacillus kefir	337	145
Archaea	methanothermobacter thermautotrophicus	methanobacterium thermoautotrophicum	1515	145
Plantae	ruscus aculeatus	ruscus aculeatus	461	145
Fungi	torulaspora delbrueckii	torulaspora delbrueckii	393	145
Unknown	chlamydia sp	chlamydia sp	479	144
Fungi	monascus purpureus	monascus purpureus	286	144
Plantae	panax quinquefolius	panax quinquefolius	235	144
Plantae	trifolium pratense	trifolium pratense	1186	144
Plantae	areca catechu	areca catechu	428	143
Plantae	argania spinosa	argania spinosa	225	143
Bacteria	corynebacterium ammoniagenes	brevibacterium ammoniagenes	897	143
Plantae	gossypium barbadense	gossypium barbadense	1734	143
Animalia	lymantria dispar	lymantria dispar	1664	143
Bacteria	pantoea agglomerans	pantoea agglomerans	598	143
Plantae	artemisia scoparia	artemisia capillaris	458	142
Bacteria	borrelia hermsii	borrelia hermsii	487	142
Virus	bovine enterovirus	bovine enterovirus	281	142
Fungi	candida glabrata	torulopsis glabrata	982	142
Plantae	chlorella regularis	chlorella regularis	75	142
Plantae	citrus aurantiifolia	lime	91	142
Plantae	cnidium officinale	cnidium officinale	298	142
Fungi	pichia finlandica	pichia finlandica	295	142
Protozoa	theileria parva	theileria parva	491	142
Animalia	trichinella spiralis	trichinella spiralis	1649	142
Fungi	aspergillus parasiticus	aspergillus parasiticus	601	141
Fungi	aspergillus saitoi	aspergillus saitoi	577	141
Fungi	cochliobolus lunatus	curvularia lunata	769	141
Fungi	cryptococcus albidus	cryptococcus albidus	944	141
Plantae	lemna gibba	lemna gibba	234	141
Bacteria	mycoplasma penetrans	mycoplasma penetrans	303	141
Fungi	phaffomyces opuntiae	pichia opuntiae	233	141
Bacteria	achromobacter lyticus	achromobacter lyticus	380	140
Animalia	aedes albopictus	aedes albopictus	3322	140
Fungi	glomerella cingulata	glomerella cingulata	1347	140
Protozoa	klebsiella aerogenes	klebsiella aerogenes	952	140
Bacteria	lactobacillus sporogenes	lactobacillus sporogenes	210	140
Animalia	limulus polyphemus	limulus polyphemus	688	140
Plantae	moringa oleifera	moringa oleifera	217	140
Plantae	murraya koenigii	murraya koenigii	62	140
Archaea	pyrococcus horikoshii	pyrococcus horikoshii	1202	140
Plantae	rosa canina	rosa canina	427	140
Bacteria	streptococcus iniae	streptococcus iniae	155	140
Plantae	styphnolobium japonicum	sophora japonica	516	140
Plantae	taxus cuspidata	taxus cuspidata	326	140
Plantae	acacia galpinii	acacia senegal	429	139
Plantae	anemarrhena asphodeloides	anemarrhena asphodeloides	147	139
Plantae	chlorella luteoviridis	chlorella luteoviridis	50	139
Animalia	choristoneura fumiferana	choristoneura fumiferana	2525	139
Plantae	cucurbita moschata	cucurbita moschata	337	139
Fungi	pichia anomala	pichia anomala	535	139
Plantae	polygonum bistorta	polygonum bistorta	101	139
Bacteria	pseudomonas pseudoalcaligenes	pseudomonas pseudoalcaligenes	1592	139
Animalia	rhipicephalus guilhoni	rhipicephalus sanguineus	1498	139
Plantae	ruta graveolens	ruta graveolens	188	139
Bacteria	streptococcus sanguinis	streptococcus sanguinis	261	139
Bacteria	streptomyces mobaraensis	streptomyces mobaraensis	94	139
Unknown	trigonella foenum	trigonella foenum graecum	147	139
Fungi	aleuria aurantia	aleuria aurantia	303	138
Plantae	chondrus crispus	chondrus crispus	743	138
Plantae	nicotiana occidentalis	nicotiana occidentalis	46	138
Plantae	rheum palmatum	rheum palmatum	192	138
Bacteria	enterococcus casseliflavus	enterococcus casseliflavus	439	137
Chromista	pythium insidiosum	pythium insidiosum	290	137
Plantae	taxus baccata	taxus baccata	753	137
Fungi	trigonopsis variabilis	trigonopsis variabilis	226	137
Bacteria	avibacterium paragallinarum	haemophilus paragallinarum	147	136
Bacteria	bdellovibrio sp	vibrio sp	690	136
Animalia	spodoptera littoralis	spodoptera littoralis	2317	136
Fungi	trichophyton verrucosum	trichophyton verrucosum	427	136
Plantae	viscum album	viscum album	455	136
Plantae	asparagus racemosus	asparagus racemosus	132	135
Bacteria	bacillus caldolyticus	bacillus caldolyticus	240	135
Bacteria	ehrlichia ewingii	ehrlichia ewingii	113	135
Bacteria	eikenella corrodens	eikenella corrodens	719	135
Unknown	leptospira pomona	leptospira pomona	242	135
Plantae	matricaria chamomilla	matricaria chamomilla	681	135
Fungi	muscodor albus	muscodor albus	44	135
Bacteria	mycobacterium gastri	mycobacterium gastri	332	135
Fungi	penicillium oxalicum	penicillium oxalicum	640	135
Animalia	schistosoma japonicum	schistosoma japonicum	2464	135
Plantae	vaccinium macrocarpon	vaccinium macrocarpon	293	135
Bacteria	acidovorax temperans	acidovorax temperans	6	134
Bacteria	actinoplanes missouriensis	actinoplanes missouriensis	198	134
Plantae	coffea arabica	coffea arabica	1814	134
Bacteria	propionibacterium freudenreichii	propionibacterium shermanii	353	134
Bacteria	rhodococcus opacus	rhodococcus opacus	216	134
Plantae	trigonella foenum-graecum	trigonella foenum-graecum	359	134
Fungi	chaetomium thermophilum	chaetomium thermophilum	157	133
Bacteria	corynebacterium xerosis	corynebacterium xerosis	681	133
Bacteria	enterococcus sp	enterococcus sp	1228	133
Bacteria	lactobacillus kefiranofaciens	lactobacillus kefiranofaciens	57	133
Plantae	liquidambar styraciflua	liquidambar styraciflua	150	133
Plantae	lycopersicum esculentum	lycopersicum esculentum	486	133
Bacteria	mycoplasma salivarium	mycoplasma salivarium	359	133
Plantae	nelumbo nucifera	nelumbo nucifera	283	133
Plantae	psidium guajava	psidium guajava	1510	133
Plantae	taxus media	taxus media	129	133
Bacteria	acetobacter pasteurianus	acetobacter pasteurianus	409	132
Bacteria	azohydromonas lata	alcaligenes latus	435	132
Virus	human papillomavirus type	human papillomavirus type	1314	132
Plantae	lavandula angustifolia	lavandula angustifolia	455	132
Plantae	pterocarpus marsupium	pterocarpus marsupium	184	132
Bacteria	anacystis nidulans	anacystis nidulans	1396	131
Fungi	athelia rolfsii	sclerotium rolfsii	1642	131
Bacteria	campylobacter lari	campylobacter lari	243	131
Bacteria	clostridium beijerinckii	clostridium beijerinckii	618	131
Plantae	cynara scolymus	cynara scolymus	547	131
Bacteria	gluconobacter cerinus	gluconobacter cerinus	175	131
Chromista	laminaria digitata	laminaria digitata	548	131
Fungi	phaffomyces thermotolerans	pichia thermotolerans	237	131
Bacteria	rickettsia felis	rickettsia felis	87	131
Plantae	salvia sclarea	salvia sclarea	465	131
Fungi	trichosporon cutaneum	trichosporon cutaneum	732	131
Bacteria	pediococcus cerevisiae	pediococcus cerevisiae	293	130
Plantae	salvadora persica	salvadora persica	41	130
Fungi	sporothrix schenckii	sporothrix schenckii	1345	130
Bacteria	acinetobacter haemolyticus	acinetobacter haemolyticus	283	129
Bacteria	actinomadura sp	actinomadura sp	165	129
Protozoa	trypanosoma spp	trypanosoma spp	847	129
Plantae	vitex agnus-castus	vitex agnus-castus	104	129
Animalia	aphis glycines	aphis glycines	129	128
Plantae	cichorium intybus	cichorium intybus	607	128
Virus	feline coronavirus	feline coronavirus	394	128
Bacteria	mycobacterium szulgai	mycobacterium szulgai	507	128
Fungi	venturia inaequalis	venturia inaequalis	5048	128
Plantae	wrightia tinctoria	wrightia tinctoria	24	128
Fungi	xanthophyllomyces dendrorhous	xanthophyllomyces dendrorhous	178	128
Plantae	achillea millefolium	achillea millefolium	563	127
Plantae	bellis perennis	bellis perennis	150	127
Fungi	gliocladium virens	trichoderma virens	146	127
Bacteria	lactobacillus amylovorus	lactobacillus amylovorus	474	127
Fungi	lipomyces starkeyi	lipomyces starkeyi	264	127
Plantae	acacia nilotica	acacia nilotica	113	126
Plantae	angelica keiskei	angelica keiskei	292	126
Plantae	commiphora mukul	commiphora mukul	575	126
Archaea	cynodon dactylon	cynodon dactylon	1928	126
Chromista	fucus vesiculosus	fucus vesiculosus	413	126
Bacteria	gluconobacter oxydans	gluconobacter suboxydans	177	126
Fungi	myrothecium verrucaria	myrothecium verrucaria	652	126
Plantae	prunus africana	pygeum africanum	227	126
Fungi	saccharomyces diastaticus	saccharomyces diastaticus	1418	126
Bacteria	streptomyces galilaeus	streptomyces galilaeus	180	126
Bacteria	streptomyces viridochromogenes	streptomyces viridochromogenes	1054	126
Fungi	trametes hirsuta	coriolus hirsutus	528	126
Fungi	trichoderma parceramosum	trichoderma atroviride	140	126
Plantae	tripterygium wilfordii	tripterygium wilfordii	254	126
Bacteria	bifidobacterium thermophilum	bifidobacterium thermophilum	325	125
Bacteria	campylobacter sp	campylobacter sp	931	125
Bacteria	clostridium sordellii	clostridium sordellii	343	125
Bacteria	desulfovibrio desulfuricans	desulfovibrio desulfuricans	489	125
Plantae	manihot esculenta	manihot esculenta	2680	125
Bacteria	mycobacterium haemophilum	mycobacterium haemophilum	411	125
Fungi	pichia pijperi	pichia pijperi	221	125
Bacteria	pseudomonas denitrificans	pseudomonas denitrificans	342	125
Bacteria	rhodococcus ruber	rhodococcus ruber	302	125
Bacteria	streptococcus anginosus	streptococcus anginosus	444	125
Fungi	rhodotorula gracilis	rhodotorula gracilis	232	124
Animalia	agrotis ipsilon	agrotis ipsilon	1541	123
Plantae	juniperus communis	juniperus communis	693	123
Animalia	meloidogyne incognita	meloidogyne incognita	2761	123
Fungi	schwanniomyces occidentalis	schwanniomyces occidentalis	4276	123
Bacteria	edwardsiella tarda	edwardsiella tarda	933	122
Plantae	eruca vesicaria	eruca sativa	98	122
Plantae	griffonia simplicifolia	griffonia simplicifolia	618	122
Plantae	houttuynia cordata	houttuynia cordata	375	122
Bacteria	lactobacillus bifidus	lactobacillus bifidus	452	122
Plantae	malva sylvestris	malva sylvestris	382	122
Bacteria	paenibacillus macerans	paenibacillus macerans	166	122
Plantae	petunia atkinsiana	petunia hybrida	2164	122
Bacteria	providencia alcalifaciens	providencia alcalifaciens	430	122
Animalia	renilla muelleri	renilla mulleri	273	122
Plantae	aconitum napellus	aconitum napellus	87	121
Plantae	aspalathus linearis	aspalathus linearis	253	121
Fungi	candida famata	candida famata	290	121
Bacteria	clostridium kluyveri	clostridium kluyveri	360	121
Plantae	elaeis guineensis	elaeis guineensis	1499	121
Plantae	lavandula angustifolia	lavandula officinalis	174	121
Fungi	monographella nivalis	microdochium nivale	900	121
Plantae	nerium oleander	nerium oleander	135	121
Plantae	nicotiana glutinosa	nicotiana glutinosa	278	121
Plantae	sanguinaria canadensis	sanguinaria canadensis	164	121
Bacteria	shewanella putrefaciens	shewanella putrefaciens	370	121
Bacteria	streptococcus pneumoniae	diplococcus pneumoniae	702	121
Plantae	brassica rapa	chinese cabbage	65	120
Fungi	erysiphe necator	uncinula necator	3121	120
Fungi	leptosphaeria maculans	leptosphaeria maculans	1014	120
Plantae	paullinia cupana	paullinia cupana	172	120
Plantae	piper betel	piper betel	261	120
Bacteria	staphylococcus simulans	staphylococcus simulans	698	120
Bacteria	streptomyces rimosus	streptomyces rimosus	545	120
Fungi	aspergillus ficuum	aspergillus ficuum	595	119
Plantae	bertholletia excelsa	bertholletia excelsa	329	119
Plantae	eleutherococcus senticosus	acanthopanax senticosus	233	119
Bacteria	methylococcus capsulatus	methylococcus capsulatus	338	119
Fungi	mycocladus corymbiferus	absidia corymbifera	779	119
Bacteria	nostoc sp	nostoc sp	556	119
Fungi	pichia salictaria	pichia salictaria	213	119
Fungi	saccharomyces exiguus	saccharomyces exiguus	194	119
Fungi	torulaspora delbrueckii	saccharomyces delbrueckii	268	119
Bacteria	acholeplasma laidlawii	acholeplasma laidlawii	408	118
Fungi	aspergillus clavatus	aspergillus clavatus	478	118
Plantae	betula pubescens	betula alba	528	118
Bacteria	brevibacterium sp	brevibacterium sp	318	118
Bacteria	piscirickettsia salmonis	piscirickettsia salmonis	95	118
Fungi	saccharomyces sake	saccharomyces sake	205	118
Bacteria	streptococcus durans	streptococcus durans	520	118
Bacteria	streptococcus dysgalactiae	streptococcus equisimilis	660	118
Animalia	taenia ovis	taenia ovis	233	118
Plantae	arctium lappa	arctium lappa	360	117
Animalia	brugia malayi	brugia malayi	1052	117
Plantae	carum carvi	carum carvi	285	117
Plantae	curcuma aromatica	curcuma zedoaria	227	117
Fungi	glomerella graminicola	colletotrichum graminicola	2662	117
Fungi	hypocrea jecorina	hypocrea jecorina	430	117
Fungi	penicillium italicum	penicillium italicum	661	117
Fungi	pichia anomala	hansenula anomala	922	117
Protozoa	plasmodium knowlesi	plasmodium knowlesi	608	117
Plantae	abelmoschus manihot	abelmoschus manihot	39	116
Fungi	alternaria solani	alternaria solani	2377	116
Plantae	bacopa monniera	bacopa monniera	148	116
Bacteria	lactobacillus murinus	lactobacillus murinus	183	116
Fungi	oculimacula yallundae	pseudocercosporella herpotrichoides	3860	116
Animalia	pectinophora gossypiella	pectinophora gossypiella	3789	116
Bacteria	taylorella equigenitalis	taylorella equigenitalis	35	116
Plantae	terminalia arjuna	terminalia arjuna	114	116
Bacteria	actinomyces israelii	actinomyces israelii	996	115
Fungi	candida intermedia	candida intermedia	384	115
Plantae	chelidonium majus	chelidonium majus	224	115
Bacteria	corynebacterium herculis	corynebacterium herculis	336	115
Animalia	cydia pomonella	cydia pomonella	2049	115
Fungi	kluyveromyces thermotolerans	kluyveromyces thermotolerans	3984	115
Bacteria	nocardioides simplex	arthrobacter simplex	246	115
Fungi	penicillium digitatum	penicillium digitatum	872	115
Bacteria	salmonella enterica	salmonella gallinarum	587	115
Protozoa	tetrahymena thermophila	tetrahymena thermophila	2095	115
Animalia	ancylostoma caninum	ancylostoma caninum	842	114
Bacteria	bifidobacterium dentium	bifidobacterium dentium	184	114
Animalia	canthidermis maculata	balistes um	9763	114
Bacteria	delftia acidovorans	pseudomonas acidovorans	392	114
Bacteria	ehrlichia ruminantium	cowdria ruminantium	325	114
Fungi	lachancea kluyveri	saccharomyces kluyveri	1776	114
Unknown	lamydia pneumoniae	mydia pneumoniae	824	114
Plantae	malus pumila	malus pumila	370	114
Fungi	paecilomyces lilacinus	paecilomyces lilacinus	255	114
Bacteria	parabacteroides distasonis	bacteroides distasonis	361	114
Fungi	rhodotorula mucilaginosa	rhodotorula mucilaginosa	277	114
Plantae	solanum habrochaites	lycopersicon hirsutum	142	114
Bacteria	sulfur bacteria	sulfur bacteria	515	114
Bacteria	yersinia ruckeri	yersinia ruckeri	275	114
Animalia	ancylostoma duodenale	ancylostoma duodenale	1312	113
Fungi	aspergillus niger	aspergillus phoenicis	217	113
Bacteria	bartonella henselae	rochalimaea henselae	66	113
Plantae	brassica nigra	brassica nigra	824	113
Plantae	elettaria cardamomum	elettaria cardamomum	270	113
Protozoa	leishmania amazonensis	leishmania amazonensis	397	113
Bacteria	porphyromonas gingivalis	bacteroides gingivalis	310	113
Bacteria	acinetobacter baumannii	acinetobacter baumanii	559	112
Plantae	aframomum melegueta	aframomum melegueta	105	112
Animalia	ascaris lumbricoides	ascaris lumbricoides	1183	112
Unknown	c. modulator	c. modulator	47	112
Plantae	cajanus cajan	cajanus cajan	165	112
Plantae	chlorella sorokiniana	chlorella sorokiniana	173	112
Plantae	filipendula ulmaria	filipendula ulmaria	271	112
Fungi	gibberella fujikuroi	gibberella fujikuroi	1199	112
Bacteria	renibacterium salmoninarum	renibacterium salmoninarum	251	112
Plantae	senna obtusifolia	cassia tora	513	112
Fungi	trichophyton tonsurans	trichophyton tonsurans	554	112
Bacteria	bifidobacterium angulatum	bifidobacterium angulatum	171	111
Animalia	heterodera glycines	heterodera glycines	2126	111
Fungi	pichia ciferrii	pichia ciferrii	190	111
Protozoa	plasmodium yoelii	plasmodium yoelii	1010	111
Bacteria	rickettsia sibirica	rickettsia sibirica	102	111
Bacteria	rickettsia typhi	rickettsia typhi	739	111
Bacteria	streptomyces pristinaespiralis	streptomyces pristinaespiralis	224	111
Plantae	ananas comosus	ananas comosus	2488	110
Plantae	arctostaphylos uva-ursi	arctostaphylos uva-ursi	172	110
Fungi	aspergillus ustus	aspergillus ustus	459	110
Protozoa	eimeria spp	eimeria spp	626	110
Bacteria	lactobacillus iners	lactobacillus iners	64	110
Bacteria	plesiomonas shigelloides	plesiomonas shigelloides	495	110
Plantae	rhodiola crenulata	rhodiola crenulata	34	110
Bacteria	rhodothermus obamensis	rhodothermus obamensis	58	110
Animalia	danio rerio	danio rerio	1850	109
Bacteria	mycobacterium malmoense	mycobacterium malmoense	443	109
Plantae	panax quinquefolius	panax quinquefolium	257	109
Fungi	penicillium aurantiogriseum	penicillium cyclopium	359	109
Fungi	phakopsora meibomiae	phakopsora meibomiae	723	109
Plantae	serenoa repens	sabal serrulata	91	109
Plantae	setaria viridis	setaria viridis	2879	109
Bacteria	streptomyces peucetius	streptomyces peucetius	556	109
Animalia	taenia saginata	taenia saginata	1318	109
Plantae	zingiber officinalis	zingiber officinalis	198	109
Animalia	bemisia tabaci	bemisia tabaci	3220	108
Bacteria	chloroflexus aurantiacus	chloroflexus aurantiacus	457	108
Bacteria	kocuria varians	micrococcus varians	336	108
Bacteria	micromonospora echinospora	micromonospora echinospora	290	108
Bacteria	sphingomonas paucimobilis	sphingomonas paucimobilis	350	108
Plantae	terminalia bellirica	terminalia belerica	72	108
Bacteria	borrelia recurrentis	borrelia recurrentis	1051	107
Plantae	chlorella minutissima	chlorella minutissima	107	107
Plantae	musa paradisiaca	musa sapientum	309	107
Plantae	nicotiana glauca	nicotiana glauca	288	107
Bacteria	paracoccus denitrificans	paracoccus denitrificans	599	107
Bacteria	pasteurella trehalosi	pasteurella trehalosi	31	107
Bacteria	salmonella bongori	salmonella bongori	235	107
Animalia	spodoptera litura	spodoptera litura	2117	107
Bacteria	thermoanaerobacterium saccharolyticum	thermoanaerobacterium saccharolyticum	125	107
Plantae	triticum turgidum	triticum turgidum	578	107
Plantae	acacia mangium	acacia mangium	92	106
Chromista	bremia lactucae	bremia lactucae	2183	106
Fungi	candida sorbophila	candida sorbophila	72	106
Plantae	chlorella saccharophila	chlorella saccharophila	45	106
Plantae	ficus indica	ficus indica	102	106
Plantae	medicago truncatula	medicago truncatula	1081	106
Fungi	monascus ruber	monascus ruber	167	106
Fungi	phaeosphaeria nodorum	septoria nodorum	3814	106
Animalia	pheretima elongata	pheretima elongata	9	106
Fungi	rhizopus arrhizus	mucor rouxii	302	106
Bacteria	streptomyces aureofaciens	streptomyces aureofaciens	726	106
Fungi	cryptococcus curvatus	cryptococcus curvatus	143	105
Bacteria	lactobacillus paralimentarius	lactobacillus paralimentarius	51	105
Bacteria	leptospirillum ferrooxidans	leptospirillum ferrooxidans	157	105
Plantae	matricaria chamomilla	chamomilla recutita	522	105
Animalia	nephila clavipes	nephila clavipes	214	105
Bacteria	orientia tsutsugamushi	orientia tsutsugamushi	75	105
Archaea	pyrococcus sp	pyrococcus sp	549	105
Fungi	rhodotorula minuta	rhodotorula minuta	308	105
Plantae	aegle marmelos	aegle marmelos	118	104
Fungi	candida stellatoidea	candida stellatoidea	537	104
Fungi	cladosporium cladosporioides	cladosporium cladosporioides	588	104
Plantae	cucurbita maxima	cucurbita maxima	766	104
Bacteria	enterococcus gallinarum	enterococcus gallinarum	420	104
Fungi	issatchenkia orientalis	issatchenkia orientalis	153	104
Fungi	lecanicillium lecanii	verticillium lecanii	898	104
Bacteria	leptospira hardjo	leptospira hardjo	94	104
Plantae	ligusticum chuanxiong	ligusticum chuanxiong	104	104
Plantae	rauvolfia serpentina	rauwolfia serpentina	485	104
Plantae	solidago virgaurea	solidago virgaurea	70	104
Fungi	candida bombicola	candida bombicola	192	103
Bacteria	clavibacter michiganensis	clavibacter michiganensis	308	103
Bacteria	haemophilus haemolyticus	haemophilus haemolyticus	277	103
Fungi	humicola sp	humicola sp	740	103
Bacteria	lactobacillus rogosae	lactobacillus rogosae	106	103
Animalia	macaca fascicularis	macaca fascicularis	2467	103
Bacteria	mesorhizobium loti	mesorhizobium loti	618	103
Unknown	micrococcus sp	micrococcus sp	385	103
Bacteria	mycoplasma arginini	mycoplasma arginini	277	103
Bacteria	nitrosomonas europaea	nitrosomonas europaea	401	103
Plantae	plantago ovata	plantago ovata	306	103
Bacteria	pseudomonas jessenii	pseudomonas jessenii	226	103
Animalia	salmo salar	salmo salar	723	103
Plantae	solanum nigrum	solanum nigrum	1677	103
Bacteria	stenotrophomonas maltophilia	pseudomonas maltophilia	519	103
Plantae	taxus canadensis	taxus canadensis	313	103
Fungi	verticillium spp	verticillium spp	515	103
Bacteria	brachyspira hyodysenteriae	serpulina hyodysenteriae	158	102
Plantae	citrus medica	citrus medica limonum	291	102
Bacteria	clostridium pasteurianum	clostridium pasteurianum	575	102
Animalia	diabrotica virgifera	diabrotica virgifera	1438	102
Bacteria	lactococcus lactis	lactococcus cremoris	351	102
Plantae	pimpinella anisum	pimpinella anisum	296	102
Animalia	rattus rattus	rattus rattus	531	102
Bacteria	rhodopseudomonas palustris	rhodopseudomonas palustris	473	102
Chromista	schizochytrium sp	schizochytrium sp	427	102
Plantae	solanum pimpinellifolium	lycopersicon pimpinellifolium	185	102
Fungi	acremonium sp	acremonium sp	351	101
Bacteria	atopobium minutum	lactobacillus minutus	106	101
Plantae	canavalia gladiata	canavalia ensiformis	554	101
Bacteria	chlamydophila psittaci	chlamydophila psittaci	175	101
Bacteria	corynebacterium aquaticum	corynebacterium aquaticum	169	101
Plantae	euphorbia peplus	euphorbia peplus	102	101
Bacteria	micromonospora sp	micromonospora sp	199	101
Bacteria	mycoplasma mycoides	mycoplasma mycoides	324	101
Plantae	opuntia ficus	opuntia ficus indica	87	101
Animalia	periplaneta americana	periplaneta americana	4389	101
Plantae	saururus chinensis	saururus chinensis	81	101
Plantae	solanum peruvianum	lycopersicon peruvianum	196	101
Animalia	solenopsis invicta	solenopsis invicta	1009	101
Bacteria	streptomyces lavendulae	streptomyces lavendulae	567	101
Plantae	triticum aestivum	triticum vulgare	821	101
Plantae	vinca minor	vinca minor	256	101
Bacteria	brucella canis	brucella canis	510	100
Plantae	eclipta prostrata	eclipta alba	132	100
Fungi	gibberella zeae	gibberella zeae	2503	100
Fungi	glomerella cingulata	colletotrichum gloeosporioides	318	100
Unknown	h. cerdo	h. cerdo	14	100
Plantae	ipomoea batatas	ipomoea batatas	1399	100
Bacteria	lactobacillus thermophilus	lactobacillus thermophilus	185	100
Bacteria	pseudonocardia autotrophica	amycolata autotrophica	102	100
Bacteria	streptomyces roseosporus	streptomyces roseosporus	211	100
Plantae	vitex negundo	vitex negundo	88	100
Plantae	artemisia dracunculus	artemisia dracunculus	182	99
Plantae	boerhaavia diffusa	boerhaavia diffusa	59	99
Plantae	boerhavia diffusa	boerhavia diffusa	58	99
Fungi	mycosphaerella graminicola	septoria tritici	2442	99
Bacteria	paenibacillus popilliae	bacillus popilliae	921	99
Bacteria	rhizobium trifolii	rhizobium trifolii	303	99
Bacteria	stenotrophomonas maltophilia	xanthomonas maltophilia	410	99
Bacteria	streptomyces diastaticus	streptomyces diastaticus	139	99
Bacteria	tannerella forsythensis	bacteroides forsythus	354	99
Plantae	ulva clathrata	enteromorpha clathrata	13	99
Virus	bovine adenovirus	ovine adenovirus	198	98
Bacteria	delftia acidovorans	comamonas acidovorans	380	98
Bacteria	erwinia sp	erwinia sp	641	98
Plantae	eurycoma longifolia	eurycoma longifolia	37	98
Plantae	ilex paraguariensis	ilex paraguariensis	192	98
Plantae	populus tremuloides	populus tremuloides	508	98
Plantae	prunus amygdalus	prunus amygdalus	1439	98
Plantae	rehmannia glutinosa	rehmannia glutinosa	374	98
Bacteria	streptococcus lactis	streptococcus diacetilactis	109	98
Bacteria	alicyclobacillus acidocaldarius	alicyclobacillus acidocaldarius	238	97
Plantae	arctostaphylos uva	arctostaphylos uva ursi	68	97
Bacteria	arthrobacter aurescens	arthrobacter aurescens	398	97
Plantae	datura stramonium	datura stramonium	1679	97
Fungi	fomes fomentarius	fomes fomentarius	146	97
Bacteria	pantoea citrea	pantoea citrea	285	97
Bacteria	pseudomonas aureofaciens	pseudomonas aureofaciens	374	97
Plantae	symphytum officinale	symphytum officinale	279	97
Plantae	zanthoxylum bungeanum	zanthoxylum bungeanum	51	97
Fungi	aspergillus melleus	aspergillus melleus	191	96
Plantae	butea monosperma	butea frondosa	276	96
Bacteria	corynebacterium pseudotuberculosis	corynebacterium pseudotuberculosis	482	96
Archaea	methanobrevibacter smithii	methanobrevibacter smithii	110	96
Animalia	myzus persicae	myzus persicae	4090	96
Plantae	nicotiana plumbaginifolia	nicotiana plumbaginifolia	819	96
Fungi	paecilomyces fumosoroseus	paecilomyces fumosoroseus	709	96
Plantae	picrorhiza kurroa	picrorhiza kurroa	108	96
Bacteria	propionibacterium acidipropionici	propionibacterium acidipropionici	201	96
Fungi	pyricularia setariae	pyricularia setariae	5	96
Archaea	pyrobaculum aerophilum	pyrobaculum aerophilum	406	96
Bacteria	streptococcus constellatus	streptococcus constellatus	232	96
Plantae	trifolium semipilosum	trifolium repens	625	96
Bacteria	bacillus deramificans	bacillus deramificans	90	95
Plantae	epimedium sagittatum	epimedium sagittatum	102	95
Plantae	galium aparine	galium aparine	1878	95
Plantae	magnolia obovata	magnolia obovata	95	95
Animalia	mamestra brassicae	mamestra brassicae	4441	95
Bacteria	mycobacterium asiaticum	mycobacterium asiaticum	289	95
Bacteria	mycoplasma haemofelis	haemobartonella felis	13	95
Plantae	origanum majorana	origanum majorana	237	95
Plantae	populus balsamifera	populus balsamifera	319	95
Unknown	proteus sp	proteus sp	628	95
Plantae	syzygium aromaticum	eugenia caryophyllata	324	95
Plantae	thuja occidentalis	thuja occidentalis	310	95
Animalia	tribolium castaneum	tribolium castaneum	1087	95
Bacteria	xanthomonas axonopodis	xanthomonas axonopodis	401	95
Plantae	yucca sp	yucca sp	24	95
Bacteria	bacteroides ovatus	bacteroides ovatus	265	94
Bacteria	bifidobacterium animalis	bifidobacterium animalis lactis	11	94
Bacteria	lactobacillus animalis	lactobacillus animalis	206	94
Protozoa	leishmania braziliensis	leishmania braziliensis	870	94
Bacteria	leuconostoc sp	leuconostoc sp	181	94
Plantae	limnanthes alba	limnanthes alba	291	94
Bacteria	mycoplasma pirum	mycoplasma pirum	180	94
Fungi	pachysolen tannophilus	pachysolen tannophilus	348	94
Bacteria	selenomonas ruminantium	selenomonas ruminantium	157	94
Fungi	trametes villosa	polyporus pinsitus	399	94
Plantae	acacia victoriae	acacia victoriae	61	93
Fungi	botryosphaeria rhodina	diplodia gossypina	85	93
Bacteria	clostridium tyrobutyricum	clostridium tyrobutyricum	250	93
Protozoa	entamoeba dispar	entamoeba dispar	558	93
Fungi	lentinula edodes	lentinula edodes	247	93
Fungi	mycosphaerella fijiensis	mycosphaerella fijiensis	902	93
Fungi	rhizomucor pusillus	mucor pusillus	562	93
Bacteria	rhodococcus fascians	rhodococcus fascians	185	93
Bacteria	shewanella oneidensis	shewanella oneidensis	330	93
Bacteria	citrobacter sp	citrobacter sp	476	92
Bacteria	clostridium ljungdahlii	clostridium ljungdahlii	130	92
Unknown	cum maximum	cum maximum	2138	92
Plantae	erysimum cheiri	erysimum cheiri	6	92
Bacteria	haemophilus parahaemolyticus	haemophilus parahaemolyticus	249	92
Plantae	lagerstroemia speciosa	lagerstroemia speciosa	167	92
Plantae	lepidium meyenii	lepidium meyenii	84	92
Plantae	magnolia officinalis	magnolia officinalis	153	92
Fungi	mucor racemosus	mucor racemosus	338	92
Bacteria	nostoc punctiforme	nostoc punctiforme	310	92
Fungi	podospora pauciseta	podospora anserina	333	92
Bacteria	rhodococcus erythropolis	brevibacterium ketoglutamicum	224	92
Bacteria	rhodothermus sp	thermus sp	474	92
Animalia	sea anemone	sea anemone	586	92
Plantae	sophora tonkinensis	sophora subprostrata	66	92
Plantae	cedrus atlantica	cedrus atlantica	191	91
Plantae	cotinus coggygria	cotinus coggygria	73	91
Plantae	harpagophytum procumbens	harpagophytum procumbens	201	91
Bacteria	mycoplasma cynos	mycoplasma cynos	23	91
Animalia	ovis aries	ovis aries	881	91
Unknown	paracoccus sp	paracoccus sp	274	91
Plantae	plantago major	plantago asiatica	183	91
Bacteria	ruminococcus albus	ruminococcus albus	204	91
Bacteria	serratia sp	serratia sp	421	91
Archaea	thermococcus sp	thermococcus sp	381	91
Bacteria	yersinia intermedia	yersinia intermedia	218	91
Plantae	acorus gramineus	acorus gramineus	79	90
Fungi	arxula adeninivorans	arxula adeninivorans	242	90
Plantae	corymbia citriodora	eucalyptus citriodora	764	90
Bacteria	corynebacterium ulcerans	corynebacterium ulcerans	397	90
Plantae	euphorbia pulcherrima	euphorbia pulcherrima	1288	90
Plantae	ledum palustre	ledum palustre	60	90
Plantae	nicotiana sylvestris	nicotiana sylvestris	643	90
Plantae	pelargonium graveolens	pelargonium graveolens	254	90
Plantae	plectranthus amboinicus	plectranthus amboinicus	49	90
Plantae	populus trichocarpa	populus trichocarpa	382	90
Plantae	porphyridium purpureum	porphyridium cruentum	326	90
Plantae	prunus mume	prunus mume	202	90
Fungi	rhodotorula aurantiaca	rhodotorula aurantiaca	775	90
Bacteria	salmonella enterica	salmonella pullorum	344	90
Bacteria	staphylococcus cohnii	staphylococcus cohnii	305	90
Animalia	wuchereria bancrofti	wuchereria bancrofti	1373	90
Plantae	alpinia galanga	alpinia galanga	193	89
Animalia	coptotermes formosanus	coptotermes formosanus	2214	89
Bacteria	enterococcus mundtii	enterococcus mundtii	197	89
Animalia	leptinotarsa decemlineata	leptinotarsa decemlineata	4711	89
Plantae	lotus corniculatus	lotus japonicus	442	89
Plantae	pennisetum glaucum	pearl millet	63	89
Fungi	pleurotus eryngii	pleurotus eryngii	402	89
Archaea	pyrococcus woesei	pyrococcus woesei	711	89
Bacteria	staphylococcus saccharolyticus	staphylococcus saccharolyticus	213	89
Bacteria	streptomyces tsukubaensis	streptomyces tsukubaensis	802	89
Plantae	thymus serpyllum	thymus serpyllum	182	89
Animalia	trichostrongylus colubriformis	trichostrongylus colubriformis	684	89
Plantae	angelica archangelica	angelica archangelica	254	88
Bacteria	arthrobacter histidinolovorans	arthrobacter histidinolovorans	55	88
Bacteria	bradyrhizobium japonicum	rhizobium japonicum	201	88
Bacteria	cellulomonas sp	cellulomonas sp	165	88
Animalia	ceratitis capitata	ceratitis capitata	2887	88
Animalia	echinococcus granulosus	echinococcus granulosus	1750	88
Protozoa	eimeria oocysts	eimeria oocysts	96	88
Plantae	eriosema chinense	dolichos biflorus	521	88
Plantae	fagopyrum cymosum	fagopyrum cymosum	30	88
Bacteria	gluconobacter frateurii	gluconobacter frateurii	129	88
Fungi	kluyveromyces marxianus	saccharomyces fragilis	236	88
Plantae	laurus nobilis	laurus nobilis	435	88
Plantae	nicotiana excelsior	nicotiana excelsior	58	88
Animalia	oncorhynchus mykiss	oncorhynchus mykiss	702	88
Plantae	panax pseudo-ginseng	panax pseudo-ginseng	71	88
Bacteria	peptostreptococcus anaerobius	peptostreptococcus anaerobius	509	88
Fungi	rhizopus species	rhizopus species	459	88
Animalia	schistocerca americana	schistocerca americana	616	88
Chromista	skeletonema costatum	skeletonema costatum	214	88
Bacteria	sphingomonas paucimobilis	pseudomonas paucimobilis	215	88
Bacteria	streptomyces murinus	streptomyces murinus	1499	88
Plantae	taxus chinensis	taxus chinensis	182	88
Bacteria	thermoactinomyces vulgaris	thermoactinomyces vulgaris	489	88
Plantae	toona sinensis	toona sinensis	14	88
Bacteria	vitreoscilla filiformis	vitreoscilla filiformis	154	88
Bacteria	acidothermus cellulolyticus	acidothermus cellulolyticus	258	87
Bacteria	aeromonas sp	aeromonas sp	388	87
Bacteria	arthrobacter citreus	arthrobacter citreus	268	87
Fungi	aureobasidium sp	aureobasidium sp	342	87
Bacteria	bacillus methanolicus	bacillus methanolicus	120	87
Plantae	brassica oleracea	kohlrabi	35	87
Fungi	candida blankii	candida blankii	123	87
Bacteria	carboxydothermus hydrogenoformans	carboxydothermus hydrogenoformans	119	87
Plantae	cicer arietinum	cicer arietinum	766	87
Bacteria	clostridium chauvoei	clostridium chauvoei	198	87
Bacteria	corynebacterium efficiens	corynebacterium efficiens	371	87
Animalia	ecteinascidia turbinata	ecteinascidia turbinata	146	87
Bacteria	eubacterium sp	eubacterium sp	145	87
Plantae	euphorbia hirta	euphorbia hirta	102	87
Bacteria	lactobacillus coryniformis	lactobacillus coryniformis	187	87
Plantae	lawsonia inermis	lawsonia inermis	214	87
Plantae	litchi chinensis	litchi chinensis	336	87
Chromista	peronospora hyoscyami	peronospora tabacina	804	87
Fungi	pichia farinosa	pichia farinosa	349	87
Fungi	saccharomyces rosei	saccharomyces rosei	974	87
Plantae	sanguisorba officinalis	sanguisorba officinalis	411	87
Bacteria	thermosipho africanus	thermosipho africanus	299	87
Plantae	torreya nucifera	torreya nucifera	47	87
Bacteria	zoogloea ramigera	zoogloea ramigera	336	87
Fungi	alternaria brassicicola	alternaria brassicicola	500	86
Bacteria	azospirillum brasilense	azospirillum brasilense	284	86
Bacteria	bacillus gibsonii	bacillus gibsonii	167	86
Bacteria	bacteroides sp	bacteroides sp	912	86
Plantae	bryonia alba	bryonia alba	54	86
Plantae	chenopodium album	chenopodium album	2837	86
Plantae	citrus unshiu	citrus unshiu	949	86
Plantae	echinacea pallida	echinacea pallida	202	86
Bacteria	enterococcus avium	enterococcus avium	301	86
Animalia	gadus morhua	atlantic cod	296	86
Plantae	gossypium sp	gossypium sp	240	86
Bacteria	lactobacillus sanfranciscensis	lactobacillus sanfranciscensis	148	86
Bacteria	methylosinus trichosporium	methylosinus trichosporium	186	86
Bacteria	mycobacterium canettii	mycobacterium canettii	54	86
Plantae	nicotiana bigelovii	nicotiana bigelovii	105	86
Plantae	nicotiana gossei	nicotiana gossei	54	86
Plantae	nicotiana maritima	nicotiana maritima	30	86
Plantae	nicotiana otophora	nicotiana otophora	53	86
Plantae	nicotiana repanda	nicotiana repanda	193	86
Plantae	nicotiana suaveolens	nicotiana suaveolens	56	86
Bacteria	paenibacillus sp	paenibacillus sp	96	86
Fungi	puccinia recondita	puccinia recondita	4392	86
Bacteria	rhodothermus marinus	rhodothermus marinus	467	86
Bacteria	sporosarcina pasteurii	bacillus pasteurii	242	86
Bacteria	streptomyces cinnamonensis	streptomyces cinnamonensis	389	86
Bacteria	aphanizomenon flos-aquae	aphanizomenon flos-aquae	153	85
Virus	avian paramyxovirus	avian paramyxovirus	190	85
Bacteria	bacteroides eggerthii	bacteroides eggerthii	172	85
Bacteria	bartonella quintana	bartonella quintana	331	85
Fungi	candida shehatae	candida shehatae	233	85
Plantae	galanthus nivalis	galanthus nivalis	721	85
Bacteria	leptospira borgpetersenii	leptospira borgpetersenii	122	85
Plantae	ligustrum lucidum	ligustrum lucidum	162	85
Fungi	mortierella elongata	mortierella elongata	217	85
Plantae	nicotiana debneyi	nicotiana debneyi	97	85
Plantae	nicotiana goodspeedii	nicotiana goodspeedii	45	85
Plantae	piper betle	piper betle	89	85
Plantae	populus species	populus species	99	85
Plantae	solanum melongena	solanum melongena	676	85
Plantae	solanum pennellii	lycopersicon pennellii	183	85
Unknown	teleost embryo	teleost embryo	42	85
Fungi	umbelopsis ramanniana	mortierella ramanniana	286	85
Plantae	capsicum frutescens	capsicum frutescens	722	84
Fungi	cunninghamella elegans	cunninghamella elegans	249	84
Plantae	dalbergia cochinchinensis	dalbergia cochinchinensis	24	84
Fungi	fibroporia radiculosa	antrodia radiculosa	15	84
Bacteria	helicobacter sp	helicobacter sp	231	84
Animalia	lucilia cuprina	lucilia cuprina	1685	84
Bacteria	methylobacterium organophilum	methylobacterium organophilum	116	84
Plantae	musa acuminata	plantain	52	84
Plantae	nicotiana africana	nicotiana africana	32	84
Plantae	nicotiana arentsii	nicotiana arentsii	44	84
Plantae	nicotiana megalosiphon	nicotiana megalosiphon	77	84
Plantae	nicotiana miersii	nicotiana miersii	45	84
Plantae	nicotiana noctiflora	nicotiana noctiflora	44	84
Fungi	penicillium chrysogenum	penicillium notatum	616	84
Fungi	puccinia graminis	puccinia graminis	1614	84
Fungi	pycnoporus cinnabarinus	pycnoporus cinnabarinus	144	84
Fungi	rhizopus arrhizus	rhizopus javanicus	283	84
Bacteria	shewanella	shewanella sp	285	84
Bacteria	streptobacillus moniliformis	streptobacillus moniliformis	1158	84
Fungi	trichosporon beigelii	trichosporon beigelii	403	84
Fungi	aspergillus kawachii	aspergillus kawachii	558	83
Fungi	aspergillus sydowii	aspergillus sydowii	109	83
Bacteria	bacterium bacillus	bacterium bacillus	1512	83
Bacteria	bacteroides uniformis	bacteroides uniformis	254	83
Plantae	commiphora myrrha	commiphora myrrha	215	83
Plantae	dictamnus dasycarpus	dictamnus dasycarpus	42	83
Plantae	embelia ribes	embelia ribes	38	83
Plantae	epimedium koreanum	epimedium koreanum	67	83
Plantae	hedera maderensis	hedera helix	509	83
Plantae	lepidium sativum	cress	41	83
Plantae	malus domestica	malus domestica	648	83
Bacteria	mannheimia succiniciproducens	mannheimia succiniciproducens	143	83
Bacteria	methylobacterium extorquens	methylobacterium extorquens	466	83
Plantae	nicotiana amplexicaulis	nicotiana amplexicaulis	41	83
Plantae	nicotiana ingulba	nicotiana ingulba	45	83
Plantae	nicotiana nudicaulis	nicotiana nudicaulis	56	83
Plantae	nicotiana rotundifolia	nicotiana rotundifolia	44	83
Plantae	nicotiana trigonophylla	nicotiana trigonophylla	60	83
Plantae	panicum virgatum	panicum virgatum	494	83
Plantae	phleum pratense	phleum pratense	984	83
Bacteria	pseudomonas taetrolens	pseudomonas taetrolens	142	83
Plantae	rumex crispus	rumex crispus	609	83
Plantae	scenedesmus obliquus	scenedesmus obliquus	247	83
Bacteria	thermus filiformis	thermus filiformis	397	83
Animalia	toxocara canis	toxocara canis	679	83
Unknown	toxoplasmosis gondii	toxoplasmosis gondii	171	83
Animalia	ancylostoma ceylanicum	ancylostoma ceylanicum	487	82
Plantae	avena fatua	avena fatua	3593	82
Fungi	chaetomium globosum	chaetomium globosum	1806	82
Plantae	chenopodium quinoa	chenopodium quinoa	737	82
Virus	chimpanzee adenovirus	chimpanzee adenovirus	129	82
Plantae	citrus aurantium	citrus aurantium dulcis	295	82
Plantae	citrus limon	citrus limon	1162	82
Bacteria	ehrlichia equi	ehrlichia equi	399	82
Plantae	lithospermum erythrorhizon	lithospermum erythrorhizon	319	82
Plantae	nicotiana stocktonii	nicotiana stocktonii	44	82
Plantae	phaeodactylum tricornutum	phaeodactylum tricornutum	516	82
Bacteria	ralstonia solanacearum	pseudomonas solanacearum	3808	82
Unknown	schizandra chinensis	schizandra chinensis	171	82
Bacteria	streptomyces argillaceus	streptomyces argillaceus	137	82
Animalia	tenebrio molitor	tenebrio molitor	2748	82
Bacteria	thermacetogenium phaeum	thermacetogenium phaeum	15	82
Fungi	thermoascus aurantiacus	thermoascus aurantiacus	252	82
Fungi	thielavia terrestris	thielavia terrestris	1079	82
Plantae	ulex europaeus	ulex europaeus	1014	82
Plantae	acacia mearnsii	acacia mearnsii	72	81
Plantae	alchemilla vulgaris	alchemilla vulgaris	73	81
Bacteria	amycolatopsis sp	amycolatopsis sp	99	81
Bacteria	anaplasma phagocytophilum	ehrlichia phagocytophila	163	81
Protozoa	babesia canis	babesia canis	164	81
Plantae	balanites aegyptiaca	balanites aegyptiaca	45	81
Bacteria	brevibacterium butanicum	brevibacterium butanicum	148	81
Bacteria	chlamydophila caviae	chlamydophila caviae	123	81
Unknown	cryptococcus sp	cryptococcus sp	208	81
Bacteria	elizabethkingia meningoseptica	flavobacterium meningosepticum	832	81
Plantae	fagus sylvatica	fagus sylvatica	370	81
Unknown	fragmentation index	fragmentation index	109	81
Plantae	hydrangea macrophylla	hydrangea macrophylla	312	81
Bacteria	legionella sp	legionella sp	414	81
Fungi	mycorrhizal fungus	mycorrhizal fungus	83	81
Plantae	nicotiana petunioides	nicotiana petunioides	46	81
Plantae	populus tremula	populus tremula	429	81
Plantae	swertia chirayita	swertia chirata	36	81
Plantae	taxus wallichiana	taxus wallichiana	221	81
Plantae	trichosanthes kirilowii	trichosanthes kirilowii	269	81
Plantae	uncaria gambir	uncaria gambir	120	81
Bacteria	vibrio mimicus	vibrio mimicus	254	81
Bacteria	bordetella sp	bordetella sp	244	80
Plantae	citrus paradisi	citrus paradisi	373	80
Plantae	cullen corylifolium	psoralea corylifolia	149	80
Unknown	e. iris	e. iris	143	80
Plantae	gaultheria procumbens	gaultheria procumbens	171	80
Bacteria	geobacillus thermoleovorans	bacillus thermoleovorans	82	80
Plantae	hedychium spicatum	hedychium spicatum	54	80
Bacteria	leuconostoc mesenteroides	leuconostoc dextranicum	206	80
Animalia	lucilia sericata	lucilia sericata	1237	80
Bacteria	neisseria sp	neisseria sp	528	80
Fungi	penicillium simplicissimum	penicillium janthinellum	320	80
Fungi	rhizopus microsporus	rhizopus oligosporus	203	80
Plantae	rubus idaeus	rubus idaeus	451	80
Archaea	thermococcus gorgonarius	thermococcus gorgonarius	391	80
Bacteria	treponema pertenue	treponema pertenue	1228	80
Protozoa	trypanosoma brucei	trypanosoma brucei rhodesiense	438	80
Plantae	xanthoceras sorbifolium	xanthoceras sorbifolia	41	80
Fungi	aspergillus candidus	aspergillus candidus	233	79
Fungi	aspergillus tamarii	aspergillus tamarii	153	79
Bacteria	brachyspira pilosicoli	brachyspira pilosicoli	68	79
Bacteria	butyrivibrio fibrisolvens	butyrivibrio fibrisolvens	598	79
Plantae	chlorella ellipsoidea	chlorella ellipsoidea	132	79
Bacteria	comamonas sp	comamonas sp	229	79
Plantae	commiphora molmol	commiphora molmol	135	79
Plantae	gossypium herbaceum	gossypium herbaceum	1274	79
Plantae	iberis amara	iberis amara	51	79
Bacteria	leuconostoc carnosum	leuconostoc carnosum	98	79
Fungi	mycosphaerella graminicola	mycosphaerella graminicola	1048	79
Plantae	nicotiana knightiana	nicotiana knightiana	48	79
Plantae	nicotiana paniculata	nicotiana paniculata	53	79
Bacteria	proteus rettgeri	proteus rettgeri	526	79
Virus	retroviral provirus	retroviral provirus	136	79
Plantae	toxicodendron vernicifluum	rhus verniciflua	52	79
Plantae	viola wittrockiana	viola tricolor	529	79
Bacteria	actinosynnema pretiosum	actinosynnema pretiosum	95	78
Animalia	aphis gossypii	aphis gossypii	3779	78
Bacteria	bacillus amyloliquefaciens	bacillus amyloliquifaciens	225	78
Plantae	chenopodium ambrosioides	chenopodium ambrosioides	93	78
Bacteria	corynebacterium lilium	corynebacterium lilium	557	78
Plantae	eriobotrya japonica	eriobotrya japonica	476	78
Plantae	hoodia currorii	hoodia currorii	78	78
Chromista	laminaria japonica	laminaria japonica	428	78
Plantae	marrubium vulgare	marrubium vulgare	96	78
Plantae	nicotiana langsdorffii	nicotiana langsdorffii	176	78
Plantae	nicotiana obtusifolia	nicotiana obtusifolia	177	78
Fungi	penicillium dangeardii	talaromyces flavus	124	78
Chromista	phytophthora nicotianae	phytophthora parasitica	659	78
Animalia	pieris brassicae	pieris brassicae	1496	78
Fungi	trichoderma koningii	trichoderma koningii	1453	78
Fungi	candida oleophila	candida oleophila	216	77
Animalia	carcinoscorpius rotundicauda	carcinoscorpius rotundicauda	228	77
Plantae	cinnamomum camphora	cinnamomum camphora	310	77
Bacteria	clostridium sporosphaeroides	clostridium sporosphaeroides	21	77
Fungi	debaryomyces sp	debaryomyces sp	144	77
Bacteria	edwardsiella ictaluri	edwardsiella ictaluri	262	77
Plantae	ferula asafoetida	ferula asafoetida	47	77
Animalia	frankliniella occidentalis	frankliniella occidentalis	1704	77
Animalia	gallus gallus	gallus gallus	3430	77
Virus	human parechovirus	human parechovirus	177	77
Plantae	iris domestica	belamcanda chinensis	106	77
Bacteria	lactobacillus paracasei	lactobacillus paracasei tolerans	20	77
Bacteria	mycoplasma synoviae	mycoplasma synoviae	226	77
Plantae	nicotiana quadrivalvis	nicotiana quadrivalvis	165	77
Plantae	prunus africana	prunus africana	34	77
Chromista	pythium aphanidermatum	pythium aphanidermatum	1581	77
Fungi	saccharomycopsis fibuligera	saccharomycopsis fibuligera	169	77
Plantae	swertia japonica	swertia japonica	395	77
Plantae	vigna radiata	vigna radiata	537	77
Bacteria	caldicellulosiruptor bescii	anaerocellum thermophilum	130	76
Fungi	cerrena unicolor	cerrena unicolor	94	76
Plantae	chlorella fusca	chlorella fusca	127	76
Plantae	dactylis glomerata	dactylis glomerata	1305	76
Animalia	drosophila macquarti	drosophila melangaster	478	76
Bacteria	enterococcus avium	streptococcus avium	165	76
Plantae	euterpe oleracea	euterpe oleracea	66	76
Fungi	gliocladium virens	gliocladium virens	498	76
Plantae	hovenia dulcis	hovenia dulcis	61	76
Bacteria	leuconostoc pseudomesenteroides	leuconostoc pseudomesenteroides	90	76
Plantae	nicotiana corymbosa	nicotiana corymbosa	45	76
Plantae	nicotiana kawakamii	nicotiana kawakamii	37	76
Animalia	penaeus monodon	penaeus monodon	298	76
Fungi	penicillium camemberti	penicillium camembertii	503	76
Fungi	rhizopus arrhizus	rhizopus japonicus	322	76
Bacteria	ruminococcus flavefaciens	ruminococcus flavefaciens	318	76
Plantae	tephrosia purpurea	tephrosia purpurea	72	76
Unknown	xanthomonas sp	xanthomonas sp	300	76
Unknown	yersinia sp	yersinia sp	334	76
Fungi	acremonium spp	acremonium spp	209	75
Plantae	allium fistulosum	allium fistulosum	133	75
Bacteria	arcanobacterium pyogenes	actinomyces pyogenes	209	75
Bacteria	bacillus laevolacticus	bacillus laevolacticus	265	75
Bacteria	bacteroides splanchnicus	bacteroides splanchnicus	131	75
Animalia	bovicola ovis	bovicola ovis	345	75
Bacteria	corynebacterium callunae	corynebacterium callunae	392	75
Plantae	dunaliella tertiolecta	dunaliella tertiolecta	248	75
Protozoa	eimeria meleagrimitis	eimeria meleagrimitis	182	75
Bacteria	eubacterium limosum	eubacterium limosum	207	75
Fungi	geotrichum fermentans	geotrichum fermentans	172	75
Bacteria	gluconobacter thailandicus	gluconobacter thailandicus	79	75
Bacteria	helicobacter pylori	campylobacter pyloridis	133	75
Protozoa	histomonas meleagridis	histomonas meleagridis	129	75
Bacteria	lactobacillus collinoides	lactobacillus collinoides	180	75
Plantae	larrea tridentata	larrea tridentata	104	75
Plantae	lolium arundinaceum	festuca arundinacea	979	75
Bacteria	megasphaera elsdenii	megasphaera elsdenii	173	75
Plantae	nicotiana cavicola	nicotiana cavicola	32	75
Plantae	nicotiana cordifolia	nicotiana cordifolia	13	75
Plantae	nicotiana raimondii	nicotiana raimondii	40	75
Plantae	nicotiana solanifolia	nicotiana solanifolia	47	75
Plantae	nicotiana spegazzinii	nicotiana spegazzinii	27	75
Plantae	nicotiana tomentosa	nicotiana tomentosa	25	75
Plantae	nicotiana velutina	nicotiana velutina	43	75
Plantae	nicotiana wigandioides	nicotiana wigandioides	34	75
Plantae	oldenlandia diffusa	hedyotis diffusa	78	75
Fungi	pichia angusta	pichia angusta	690	75
Fungi	rhizoctonia sp	rhizoctonia sp	251	75
Fungi	saccharomyces chevalieri	saccharomyces chevalieri	230	75
Fungi	saccharomyces willianus	saccharomyces willianus	121	75
Fungi	sclerotinia sp	sclerotinia sp	105	75
Plantae	solanum spp	solanum spp	549	75
Plantae	spondias mombin	spondias mombin	35	75
Bacteria	streptomyces glaucescens	streptomyces glaucescens	305	75
Bacteria	thermus scotoductus	thermus scotoductus	294	75
Fungi	trametes versicolor	polyporus versicolor	850	75
Fungi	trichoderma hamatum	trichoderma hamatum	175	75
Plantae	atractylodes macrocephala	atractylodes macrocephala	88	74
Plantae	bauhinia purpurea	bauhinia purpurea	317	74
Bacteria	brevibacillus choshinensis	brevibacillus choshinensis	32	74
Plantae	cola nitida	cola nitida	373	74
Animalia	gallus gallus	gallus domesticus	394	74
Bacteria	leuconostoc mesenteroides	leuconostoc cremoris	253	74
Plantae	melia toosendan	melia toosendan	22	74
Plantae	nicotiana acaulis	nicotiana acaulis	35	74
Plantae	nicotiana attenuata	nicotiana attenuata	259	74
Plantae	nicotiana bonariensis	nicotiana bonariensis	18	74
Plantae	nicotiana clevelandii	nicotiana clevelandii	163	74
Plantae	nicotiana simulans	nicotiana simulans	19	74
Plantae	nicotiana umbratica	nicotiana umbratica	42	74
Bacteria	pediococcus sp	pediococcus sp	223	74
Fungi	rhodotorula graminis	rhodotorula graminis	309	74
Plantae	robinia pseudoacacia	robinia pseudoacacia	317	74
Plantae	salvia hispanica	salvia hispanica	85	74
Unknown	sicon lycopersicum	sicon lycopersicum	23	74
Plantae	sphaeranthus indicus	sphaeranthus indicus	21	74
Bacteria	staphylococcus caprae	staphylococcus caprae	214	74
Animalia	trichuris trichiura	trichuris trichiura	592	74
Chromista	aphanomyces cochlioides	aphanomyces cochlioides	82	73
Plantae	azadirachta indica	melia azadirachta	186	73
Bacteria	bacillus mycoides	bacillus mycoides	490	73
Fungi	candida sonorensis	candida sonorensis	132	73
Plantae	eucalyptus grandis	eucalyptus grandis	378	73
Protozoa	euglena gracilis	euglena gracilis	852	73
Fungi	heterobasidion annosum	heterobasidion annosum	158	73
Plantae	hyoscyamus muticus	hyoscyamus muticus	120	73
Plantae	leptospermum scoparium	leptospermum scoparium	159	73
Fungi	leptoxyphium fumago	caldariomyces fumago	230	73
Archaea	methanobrevibacter ruminantium	methanobrevibacter ruminantium	50	73
Bacteria	mycoplasma arthritidis	mycoplasma arthritidis	330	73
Animalia	mytilus edulis	mytilus edulis	487	73
Bacteria	neisseria catarrhalis	neisseria catarrhalis	227	73
Plantae	nicotiana setchellii	nicotiana setchellii	33	73
Plantae	nicotiana undulata	nicotiana undulata	42	73
Plantae	paris polyphylla	paris polyphylla	37	73
Plantae	plantago lanceolata	plantago lanceolata	635	73
Bacteria	proteus myxofaciens	proteus myxofaciens	101	73
Bacteria	pseudomonas lindbergii	pseudomonas lindbergii	26	73
Chromista	pseudoperonospora cubensis	pseudoperonospora cubensis	2740	73
Fungi	pyrenophora teres	pyrenophora teres	2914	73
Fungi	sporobolomyces roseus	sporobolomyces roseus	681	73
Plantae	stellaria media	stellaria media	2256	73
Plantae	berberis vulgaris	berberis vulgaris	160	72
Fungi	blumeria graminis	blumeria graminis	1420	72
Plantae	botryococcus braunii	botryococcus braunii	239	72
Bacteria	carnobacterium maltaromaticum	carnobacterium piscicola	76	72
Plantae	dioscorea bulbifera	dioscorea bulbifera	89	72
Animalia	helicoverpa armigera	heliothis armigera	1002	72
Plantae	hibiscus sabdariffa	hibiscus sabdariffa	170	72
Plantae	lycopodium clavatum	lycopodium clavatum	87	72
Animalia	meloidogyne javanica	meloidogyne javanica	1304	72
Archaea	methanopyrus kandleri	methanopyrus kandleri	384	72
Plantae	ocimum gratissimum	ocimum gratissimum	71	72
Plantae	pinus koraiensis	pinus strobus	387	72
Fungi	podosphaera leucotricha	podosphaera leucotricha	4480	72
Plantae	prunus cerasus	prunus cerasus	329	72
Fungi	saccharomyces pombe	saccharomyces pombe	1148	72
Bacteria	serratia plymuthica	serratia plymuthica	246	72
Plantae	solanum chilense	lycopersicon chilense	71	72
Plantae	sorghum vulgare	sorghum vulgare	2376	72
Plantae	tetradium ruticarpum	evodia rutaecarpa	118	72
Plantae	ulva lactuca	ulva lactuca	155	72
Plantae	vigna radiata	phaseolus radiatus	66	72
Bacteria	xanthomonas oryzae	xanthomonas oryzae	840	72
Plantae	actinidia chinensis	actinidia chinensis	398	71
Bacteria	actinomyces sp	actinomyces sp	229	71
Plantae	bletilla striata	bletilla striata	79	71
Fungi	candida zeylanoides	candida zeylanoides	293	71
Bacteria	corynebacterium nitrilophilus	corynebacterium nitrilophilus	141	71
Plantae	crambe hispanica	crambe abyssinica	209	71
Protozoa	crypthecodinium sp	crypthecodinium sp	61	71
Bacteria	dichelobacter nodosus	dichelobacter nodosus	184	71
Virus	human enterovirus	human enterovirus	361	71
Plantae	leucojum aestivum	leucojum aestivum	70	71
Bacteria	mycobacterium canettii	mycobacterium canetti	87	71
Bacteria	mycoplasma pulmonis	mycoplasma pulmonis	495	71
Plantae	nicotiana longiflora	nicotiana longiflora	54	71
Bacteria	novosphingobium capsulatum	sphingomonas capsulata	89	71
Plantae	prunus avium	prunus avium	1182	71
Plantae	pseudotsuga menziesii	pseudotsuga menziesii	1383	71
Plantae	psophocarpus tetragonolobus	psophocarpus tetragonolobus	257	71
Fungi	schwanniomyces castellii	schwanniomyces castellii	95	71
Animalia	steinernema riobravis	steinernema riobravis	55	71
Bacteria	synechococcus elongatus	synechococcus elongatus	314	71
Plantae	turnera diffusa	turnera diffusa	86	71
Plantae	abelmoschus moschatus	hibiscus abelmoschus	62	70
Plantae	acer pseudoplatanus	acer pseudoplatanus	183	70
Plantae	aloe ferox	aloe ferox	183	70
Plantae	angelica gigas	angelica gigas	96	70
Plantae	angelica pubescens	angelica pubescens	98	70
Bacteria	campylobacter rectus	campylobacter rectus	325	70
Fungi	claviceps purpurea	claviceps purpurea	1375	70
Plantae	codonopsis pilosula	codonopsis pilosula	111	70
Fungi	enterocytozoon bieneusi	enterocytozoon bieneusi	229	70
Plantae	euphorbia chamaesyce	euphorbia prostrata	39	70
Chromista	isochrysis galbana	isochrysis galbana	407	70
Bacteria	mannheimia sp	mannheimia sp	59	70
Fungi	melanocarpus albomyces	melanocarpus albomyces	176	70
Bacteria	microbacterium ammoniaphilum	microbacterium ammoniaphilum	740	70
Plantae	nicotiana linearis	nicotiana linearis	35	70
Bacteria	ochrobactrum anthropi	ochrobactrum anthropi	208	70
Plantae	olea europaea	olea europea	291	70
Plantae	phytolacca decandra	phytolacca decandra	49	70
Chromista	phytophthora capsici	phytophthora capsici	793	70
Bacteria	pseudomonas corrugata	pseudomonas corrugata	134	70
Bacteria	rhodococcus globerulus	rhodococcus globerulus	84	70
Fungi	rhodotorula sp	rhodotorula sp	400	70
Unknown	rocystis aeruginosa	rocystis aeruginosa	28	70
Bacteria	streptomyces lydicus	streptomyces lydicus	170	70
Bacteria	streptomyces olivaceus	streptomyces olivaceus	244	70
Bacteria	streptomyces platensis	streptomyces platensis	168	70
Plantae	tagetes erecta	tagetes patula	262	70
Protozoa	trichomonas spp	trichomonas spp	474	70
Fungi	verticillium sp	verticillium sp	128	70
Animalia	apis mellifera	apis mellifera	875	69
Unknown	bacillus alpha	bacillus alpha	426	69
Animalia	chiridius poppei	chiridius poppei	11	69
Protozoa	cryptosporidium sp	cryptosporidium sp	299	69
Bacteria	fusobacterium varium	fusobacterium varium	124	69
Animalia	helix pomatia	helix pomatia	968	69
Plantae	lactuca saligna	lactuca saligna	42	69
Bacteria	legionella bozemanii	legionella bozemanii	176	69
Bacteria	leptospira icterohaemorrhagiae	leptospira icterohaemorrhagiae	135	69
Fungi	mortierella sp	mortierella sp	117	69
Bacteria	mycobacterium abscessus	mycobacterium abscessus	260	69
Bacteria	mycobacterium flavescens	mycobacterium flavescens	335	69
Bacteria	pediococcus damnosus	pediococcus damnosus	135	69
Plantae	pfaffia paniculata	pfaffia paniculata	101	69
Chromista	phytophthora cactorum	phytophthora cactorum	999	69
Plantae	pinus pinaster	pinus pinaster	419	69
Plantae	santalum album	santalum album	415	69
Plantae	scenedesmus dimorphus	scenedesmus dimorphus	85	69
Plantae	solanum neorickii	lycopersicon parviflorum	51	69
Bacteria	streptococcus pyogenes	streptococcus hemolyticus	626	69
Bacteria	streptomyces cattleya	streptomyces cattleya	198	69
Bacteria	thermoanaerobacter thermohydrosulfuricus	clostridium thermohydrosulfuricum	340	69
Bacteria	thermobifida fusca	thermobifida fusca	286	69
Animalia	trichuris suis	trichuris suis	129	69
Bacteria	achromobacter sp	achromobacter sp	320	68
Bacteria	actinobacillus suis	actinobacillus suis	141	68
Plantae	ajuga reptans	ajuga reptans	80	68
Animalia	artemia nauplii	artemia nauplii	122	68
Bacteria	bacillus thuringiensis	bacillus thuringiensis israelensis	112	68
Fungi	candida haemulonis	candida haemulonii	131	68
Plantae	chlorella emersonii	chlorella emersonii	73	68
Bacteria	citrobacter diversus	citrobacter diversus	557	68
Fungi	cladosporium herbarum	cladosporium herbarum	1335	68
Plantae	crataegus &#215;polyacantha	crataegus oxyacantha	161	68
Bacteria	delftia acidovorans	delftia acidovorans	78	68
Bacteria	finegoldia magna	peptostreptococcus magnus	355	68
Bacteria	geobacillus thermoglucosidasius	bacillus thermoglucosidasius	209	68
Fungi	geotrichum sp	geotrichum sp	258	68
Plantae	inula helenium	inula helenium	134	68
Animalia	ixodes ricinus	ixodes ricinus	917	68
Bacteria	methanotrophic bacterium	methanotrophic bacterium	52	68
Animalia	oncorhynchus kisutch	oncorhynchus kisutch	249	68
Plantae	panax japonicus	panax japonicus	135	68
Plantae	prunus dulcis	prunus dulcis	633	68
Bacteria	salmonella enterica	salmonella muenchen	92	68
Fungi	zygosaccharomyces sp	zygosaccharomyces sp	99	68
Plantae	althaea officinalis	althaea officinalis	169	67
Plantae	anethum graveolens	anethum graveolens	202	67
Animalia	ascaris suum	ascaris suum	1230	67
Fungi	aspergillus wentii	aspergillus wentii	149	67
Protozoa	balantidium coli	balantidium coli	670	67
Bacteria	bartonella bacilliformis	bartonella bacilliformis	448	67
Bacteria	bifidobacterium eriksonii	bifidobacterium eriksonii	38	67
Bacteria	butyribacterium methylotrophicum	butyribacterium methylotrophicum	92	67
Plantae	decaspermum blancoi	myrtus communis	236	67
Plantae	dioscorea polystachya	dioscorea batatas	63	67
Plantae	elaeis oleifera	elaeis oleifera	201	67
Plantae	geum japonicum	geum japonicum	53	67
Fungi	gibberella zeae	fusarium roseum	2118	67
Bacteria	legionella micdadei	legionella micdadei	250	67
Unknown	lens lens	lens lens	582	67
Bacteria	leuconostoc oenos	leuconostoc oenos	175	67
Plantae	maackia amurensis	maackia amurensis	631	67
Plantae	mahonia aquifolium	mahonia aquifolium	64	67
Plantae	nicotiana pauciflora	nicotiana pauciflora	30	67
Plantae	nicotiana thyrsiflora	nicotiana thyrsiflora	34	67
Plantae	nicotiana tomentosiformis	nicotiana tomentosiformis	91	67
Chromista	padina pavonica	padina pavonica	204	67
Chromista	phytophthora sp	phytophthora sp	336	67
Fungi	saccharomyces fermentati	saccharomyces fermentati	255	67
Archaea	sulfolobus shibatae	sulfolobus shibatae	175	67
Plantae	toxicodendron pubescens	rhus toxicodendron	52	67
Plantae	acacia nilotica	acacia arabica	63	66
Animalia	blattella germanica	blattella germanica	4380	66
Plantae	citrus species	citrus species	480	66
Fungi	cryphonectria parasitica	cryphonectria parasitica	228	66
Plantae	ficus carica	ficus carica	333	66
Plantae	gentiana lutea	gentiana lutea	223	66
Plantae	gossypium arboreum	gossypium arboreum	1290	66
Animalia	holothuria scabra	holothuria scabra	19	66
Plantae	kochia scoparia	kochia scoparia	737	66
Bacteria	lactobacillus diolivorans	lactobacillus diolivorans	25	66
Animalia	locusta migratoria	locusta migratoria	1346	66
Archaea	methanosarcina mazei	methanosarcina mazei	441	66
Bacteria	mycobacterium avium-intracellulare	mycobacterium avium-intracellulare	331	66
Plantae	nasturtium spp	watercress	11	66
Bacteria	nocardia globerula	nocardia globerula	102	66
Plantae	pelargonium sidoides	pelargonium sidoides	39	66
Fungi	pleurotus nebrodensis	pleurotus nebrodensis	8	66
[truncated: 93,305 more rows]

## Sheet: S2 Species 83274
Table S2 Resolved Latin Species Names Including Unresolved Abbreviations
Kingdom	Resolved Name	Number of Publications (AGG)	Occurrences in Claims (SUM)		Note: A total of 83,282 names are listed in this table. In practice there are 8 names that are duplicated.
Unknown	&#215;solidaster luteus	1	0		When deduplicated the figure is 83,274 as cited in the article.
Unknown	a. abas	2	0
Unknown	a. abbas	78	0
Unknown	a. abbasi	2	0
Unknown	a. abei	1	0
Unknown	a. abscissa	1	0
Unknown	a. accuminata	2	2
Unknown	a. aconitifolia	1	0
Unknown	a. acta	142	7
Unknown	a. acuminate	1	0
Unknown	a. acutangula	1	0
Unknown	a. aegis	1	0
Unknown	a. aestivus	3	0
Unknown	a. afghanica	1	0
Unknown	a. agaricus	1	0
Unknown	a. ahmadi	8	0
Unknown	a. ajax	2	0
Unknown	a. alberici	1	0
Unknown	a. alberti	67	0
Unknown	a. albina	5	0
Unknown	a. albini	159	0
Unknown	a. albino	2	0
Unknown	a. albitarsis	1	0
Unknown	a. aleppica	3	0
Unknown	a. aleuritidis	2	0
Unknown	a. alfieri	13	0
Unknown	a. alia	3	0
Unknown	a. almeida	6	0
Unknown	a. altes	1	0
Unknown	a. altimontana	2	0
Unknown	a. alveolus	2	0
Unknown	a. amorphoides	2	0
Unknown	a. ancora	1	0
Unknown	a. anderssonii	3	0
Unknown	a. andreae	2	0
Unknown	a. andreas	2	0
Unknown	a. andrei	2	0
Unknown	a. aneura	1	0
Unknown	a. angeli	2	0
Unknown	a. angelica	4	0
Unknown	a. angelicae	2	0
Unknown	a. angelini	6	0
Unknown	a. angolense	1	0
Unknown	a. anita	4	0
Unknown	a. anitratum	1	0
Unknown	a. annulus	2	0
Unknown	a. anomalous	2	0
Unknown	a. anterior	26	0
Unknown	a. anthrax	2	0
Unknown	a. antigua	2	0
Unknown	a. antillense	2	0
Unknown	a. antoni	2	0
Unknown	a. antonia	2	0
Unknown	a. aphylla	1	0
Unknown	a. apicella	24	0
Unknown	a. apollo	4	0
Unknown	a. araliae	1	1
Unknown	a. araratica	1	0
Unknown	a. arawak	1	0
Unknown	a. arduini	12	0
Unknown	a. areata	2	0
Unknown	a. arens	3	0
Unknown	a. ares	1	0
Unknown	a. argenteum	1	1
Unknown	a. argentum	2	4
Unknown	a. ariel	14	0
Unknown	a. arima	2	0
Unknown	a. armeniaca	1	0
Unknown	a. artemesia	1	0
Unknown	a. asari	2	0
Unknown	a. aspergillus	16	14
Unknown	a. ataxia	2	0
Unknown	a. atia	20	0
Unknown	a. atilla	4	0
Unknown	a. atropurpureus	1	0
Unknown	a. aureolatus	3	3
Unknown	a. aussi	14	0
Unknown	a. austriaca	1	0
Unknown	a. azureus	2	0
Unknown	a. baal	1	0
Unknown	a. bachi	3	0
Unknown	a. baeuerlenii	1	0
Unknown	a. bahia	1	0
Unknown	a. baileyana	1	0
Unknown	a. baillonii	2	2
Unknown	a. balfourii	4	0
Unknown	a. bani	7	0
Unknown	a. barbieri	7	0
Unknown	a. bari	2	0
Unknown	a. barnardi	1	0
Unknown	a. baroni	2	0
Unknown	a. bartschi	5	0
Unknown	a. basilaris	10	0
Unknown	a. batatae	1	0
Unknown	a. baumii	2	0
Unknown	a. baylii	7	3
Unknown	a. beccariana	6	4
Unknown	a. bellator	1	0
Unknown	a. bellicosa	2	0
Unknown	a. bellis	1	0
Unknown	a. benesi	2	0
Unknown	a. benguellensis	2	0
Unknown	a. beri	2	0
Unknown	a. bertolonii	13	15
Unknown	a. bezzii	2	0
Unknown	a. bipolaris	5	0
Unknown	a. biru	7	0
Unknown	a. bistrigata	1	0
Unknown	a. bona	7	0
Unknown	a. bondi	20	0
Unknown	a. bonelli	3	0
Unknown	a. bordeaux	3	0
Unknown	a. borisii	2	0
Unknown	a. boschi	2	0
Unknown	a. bossi	8	0
Unknown	a. brachialis	5	0
Unknown	a. bracteosa	1	0
Unknown	a. bradei	2	0
Unknown	a. bres	16	0
Unknown	a. brevispiculata	1	0
Unknown	a. bruni	11	0
Unknown	a. bulleyanum	1	0
Unknown	a. bullockii	2	0
Unknown	a. burrus	17	0
Unknown	a. burttii	2	0
Unknown	a. calvatus	3	0
Unknown	a. camilli	33	0
Unknown	a. campana	2	0
Unknown	a. campanulatus	2	0
Unknown	a. campioni	1	0
Unknown	a. camus	15	0
Unknown	a. canella	2	0
Unknown	a. cannabis	2	0
Unknown	a. cannoni	2	0
Unknown	a. cantans	1	0
Unknown	a. capella	4	0
Unknown	a. caprini	4	0
Unknown	a. capsicum	2	0
Unknown	a. caricum	5	11
Unknown	a. carmen	3	0
Unknown	a. carnei	2	0
Unknown	a. carpathica	2	0
Unknown	a. carvalhoi	2	0
Unknown	a. cassium	5	0
Unknown	a. castor	26	4
Unknown	a. cato	3	0
Unknown	a. caudigerum	1	0
Unknown	a. cavithorax	3	0
Unknown	a. ceii	1	0
Unknown	a. cerbera	3	0
Unknown	a. cerva	1	0
Unknown	a. ceylonicum	1	0
Unknown	a. chamaemelifolia	2	0
Unknown	a. charrua	1	0
Unknown	a. chea	2	0
Unknown	a. cherokee	2	0
Unknown	a. chimanimaniensis	2	0
Unknown	a. chinesis	1	1
Unknown	a. chlorotica	2	0
Unknown	a. christiani	1	0
Unknown	a. chrysanthemum	1	1
Unknown	a. cilicica	2	0
Unknown	a. cilicicum	5	0
Unknown	a. circulator	1	0
Unknown	a. circumflexa	4	0
Unknown	a. citrus	7	0
Unknown	a. clade	2	0
Unknown	a. clavus	3	0
Unknown	a. clemens	10	0
Unknown	a. clementi	1	0
Unknown	a. cochrane	14	0
Unknown	a. coerula	2	0
Unknown	a. cognata	1	0
Unknown	a. colla	1	0
Unknown	a. colletti	1	0
Unknown	a. colobus	3	0
Unknown	a. coloradoensis	3	0
Unknown	a. comis	2	0
Unknown	a. comotti	3	0
Unknown	a. compar	7	0
Unknown	a. cona	3	0
Unknown	a. concreta	1	0
Unknown	a. condensatum	5	0
Unknown	a. conforme	2	4
Unknown	a. congener	1	0
Unknown	a. conirostris	22	0
Unknown	a. conjunctus	3	3
Unknown	a. conradi	3	0
Unknown	a. consensus	28	0
Unknown	a. conspicuous	1	0
Unknown	a. constans	8	0
Unknown	a. constrictor	1	0
Unknown	a. constructor	1	0
Unknown	a. contortrix mokeson	1	0
Unknown	a. coreanum	1	0
Unknown	a. coriolis	4	1
Unknown	a. corolla	9	0
Unknown	a. correa	3	0
Unknown	a. corrugatum	1	0
Unknown	a. corrugatus	1	0
Unknown	a. cortes	5	0
Unknown	a. costaricaensis	2	0
Unknown	a. costellatum	2	0
Unknown	a. costi	2	0
Unknown	a. crameri	86	0
Unknown	a. crassipetala	1	0
Unknown	a. crataegana	8	0
Unknown	a. crenulatum	5	0
Unknown	a. cretaceous	3	0
Unknown	a. cretensis	2	0
Unknown	a. crinitus	1	0
Unknown	a. cruciferum	3	0
Unknown	a. cryophilus	1	0
Unknown	a. culex	1	0
Unknown	a. cummingiana	7	5
Unknown	a. curacao	1	0
Unknown	a. curreyi	2	0
Unknown	a. curtisiae	2	0
Unknown	a. curvulum	1	0
Unknown	a. cylleneus	2	1
Unknown	a. cynanchi	1	0
Unknown	a. daghestanicus	2	0
Unknown	a. dahlia	2	0
Unknown	a. danieli	1	0
Unknown	a. davisianum	5	0
Unknown	a. davyi	4	0
Unknown	a. defilippi	5	0
Unknown	a. degneri	1	0
Unknown	a. dei	5	0
Unknown	a. deightonii	2	0
Unknown	a. delia	10	0
Unknown	a. densifolia	7	0
Unknown	a. depilans	2	0
Unknown	a. descendens	2	0
Unknown	a. dichroa	2	2
Unknown	a. diego	3	0
Unknown	a. digitale	22	1
Unknown	a. digitalis	2	0
Unknown	a. dimorphicus	3	3
Unknown	a. dina	1	0
Unknown	a. dinota	2	0
Unknown	a. diogenes	2	0
Unknown	a. dion	3	0
Unknown	a. diopter	3	0
Unknown	a. dioscoridis	10	0
Unknown	a. doda	2	0
Unknown	a. dolioformis	1	0
Unknown	a. domingo	1	0
Unknown	a. doris	3	0
Unknown	a. douglasiana	1	0
Unknown	a. dubertretii	5	0
Unknown	a. dubiosa	1	0
Unknown	a. dugesi	1	0
Unknown	a. dujardini	1	0
Unknown	a. ealensis	3	0
Unknown	a. echinacea	5	0
Unknown	a. echinulatus	1	0
Unknown	a. effusus	1	0
Unknown	a. egypti	1	0
Unknown	a. egyptiacus	3	2
Unknown	a. elaphrus	5	0
Unknown	a. ella	4	0
Unknown	a. ellesmerensis	11	0
Unknown	a. emini	2	0
Unknown	a. epsilon	8	0
Unknown	a. eriophyllum	5	0
Unknown	a. eris	2	0
Unknown	a. eruca	1	0
Unknown	a. erythema	27	0
Unknown	a. espinosa	43	0
Unknown	a. eucalyptus	6	0
Unknown	a. eungellensis	1	0
Unknown	a. euproctis	1	0
Unknown	a. evecta	1	0
Unknown	a. extraordinaria	4	0
Unknown	a. extrema	2	0
Unknown	a. fales	5	0
Unknown	a. fallacinum	10	17
Unknown	a. fascialis	1	0
Unknown	a. fasciculifera	2	0
Unknown	a. favilla	2	0
Unknown	a. feddei	1	1
Unknown	a. felipe	22	0
Unknown	a. felix	89	0
Unknown	a. ferranti	11	0
Unknown	a. ferrieri	32	0
Unknown	a. fida	4	0
Unknown	a. filosa	2	0
Unknown	a. finetianum	5	0
Unknown	a. flavoconia	1	0
Unknown	a. flores	5	0
Unknown	a. floribundum	1	0
Unknown	a. fluitans	1	0
Unknown	a. fluminensis	3	0
Unknown	a. foliolosa	2	0
Unknown	a. follis	1	0
Unknown	a. fontana	127	0
Unknown	a. fragrantissimum	1	0
Unknown	a. franchetii	1	0
Unknown	a. franchetti	1	0
Unknown	a. friesiana	4	0
Unknown	a. fritzmuelleri	1	0
Unknown	a. fulvida	1	0
Unknown	a. funestus	2	0
Unknown	a. funiculosus	1	0
Unknown	a. fusispora	1	0
Unknown	a. gabriel	13	0
Unknown	a. galii	1	0
Unknown	a. ganga	3	0
Unknown	a. gazensis	2	0
Unknown	a. gegen	93	2
Unknown	a. genistoides	2	0
Unknown	a. geophilum	2	0
Unknown	a. georgii	1	0
Unknown	a. gessi	1	0
Unknown	a. ghiesbreghtii	1	1
Unknown	a. giffardi	3	0
Unknown	a. gigantia	3	0
Unknown	a. giordani	1	0
Unknown	a. glabrescens	1	0
Unknown	a. globus	3	0
Unknown	a. goes	1	0
Unknown	a. goetzei	1	0
Unknown	a. gorakhpurensis	3	2
Unknown	a. gossypiella	3	0
Unknown	a. gossypinus	1	1
Unknown	a. gossypium	1	0
Unknown	a. granosa	1	0
Unknown	a. granulates	1	0
Unknown	a. grassi	11	0
Unknown	a. griffini	1	0
Unknown	a. grimaldi	1	0
Unknown	a. grossi	1	0
Unknown	a. guama	3	0
Unknown	a. guanche	1	0
Unknown	a. guarini	2	0
Unknown	a. guatemalensis	1	0
Unknown	a. guerrero	22	0
Unknown	a. gummifera	1	0
Unknown	a. haddadi	5	0
Unknown	a. halys blomhoffii	2	0
Unknown	a. hamai	6	0
Unknown	a. hamidi	1	0
Unknown	a. handlirschi	2	0
Unknown	a. haumannii	2	0
Unknown	a. haussknechtii	1	0
Unknown	a. hayati	7	0
Unknown	a. healyi	23	0
Unknown	a. hela	35	0
Unknown	a. heldreichii	8	11
Unknown	a. helix	21	0
Unknown	a. helvetica	28	0
Unknown	a. hepsetus	6	0
Unknown	a. heratensis	2	0
Unknown	a. hercules	8	0
Unknown	a. heteranthera	2	0
Unknown	a. heteromorpha	1	0
Unknown	a. heteromorphus	2	0
Unknown	a. himalaicum	2	0
Unknown	a. hindi	92	0
Unknown	a. hintonii	2	0
Unknown	a. hirsute	2	0
Unknown	a. hirtula	3	0
Unknown	a. histrix	1	0
Unknown	a. holophylla	1	0
Unknown	a. holoserica	2	0
Unknown	a. horizontale	5	4
Unknown	a. humana	2	0
Unknown	a. hyaline	14	0
Unknown	a. hypnale	2	1
Unknown	a. ibericus	2	0
Unknown	a. idei	2	0
Unknown	a. iliaca	26	0
Unknown	a. illustra	1	0
Unknown	a. illustre	2	0
Unknown	a. imperfecta	1	0
Unknown	a. includens	1	0
Unknown	a. inflation	13	2
Unknown	a. infuscatus	5	0
Unknown	a. initiator	23	0
Unknown	a. inquietus	4	0
Unknown	a. integrator	7	2
Unknown	a. intermedins	2	0
Unknown	a. inti	1	0
Unknown	a. inuii	1	0
Unknown	a. inversa	21	0
Unknown	a. inyangensis	2	0
Unknown	a. ionides	8	0
Unknown	a. irene	4	0
Unknown	a. ismaili	1	0
Unknown	a. ixodes	1	0
Unknown	a. jacobi	10	0
Unknown	a. janata	1	0
Unknown	a. janchenii	5	0
Unknown	a. jani	107	1
Unknown	a. japanicus	6	2
Unknown	a. jubatus	2	0
Unknown	a. julius	5	0
Unknown	a. justus	10	0
Unknown	a. kakadu	4	0
Unknown	a. kalkora	1	0
Unknown	a. kalla	1	0
Unknown	a. kambarensis	3	3
Unknown	a. kanagawaensis	4	2
Unknown	a. kappa	9	0
Unknown	a. karma	3	0
Unknown	a. katangensis	2	0
Unknown	a. katoi	1	0
Unknown	a. kaya	5	0
Unknown	a. keiskeana	1	0
Unknown	a. kerstingii	2	0
Unknown	a. khasiana	7	5
Unknown	a. kochi	2	0
Unknown	a. kohli	1	0
Unknown	a. koshunensis	2	0
Unknown	a. krishna	116	0
Unknown	a. kurdicus	2	0
Unknown	a. kurramensis	1	1
Unknown	a. laevia	2	0
Unknown	a. laguna	8	0
Unknown	a. lamella	3	0
Unknown	a. lamia	2	0
Unknown	a. lampe	13	0
Unknown	a. lanceolate	1	0
Unknown	a. langi	2	0
Unknown	a. langlassei	2	0
Unknown	a. lanosus	3	3
Unknown	a. lara	5	0
Unknown	a. lasalle	1	0
Unknown	a. lassus	4	0
Unknown	a. latericola	2	0
Unknown	a. lateritia	1	0
Unknown	a. latissimus	1	0
Unknown	a. laura	3	0
Unknown	a. leda	2	0
Unknown	a. lena	1	0
Unknown	a. lengi	1	0
Unknown	a. lens	14	2
Unknown	a. lenticulata	15	3
Unknown	a. lentulus	1	0
Unknown	a. leonardi	35	0
Unknown	a. leporinum	1	0
Unknown	a. leporis	1	1
Unknown	a. lessingiana	1	0
Unknown	a. libera	1	0
Unknown	a. liberica	1	0
Unknown	a. limbus	2	0
Unknown	a. limulus	2	0
Unknown	a. lisa	8	0
Unknown	a. logan	73	0
Unknown	a. lombardi	48	0
Unknown	a. longiflorum	2	0
Unknown	a. longipedunculatum	2	0
Unknown	a. longo	11	0
Unknown	a. lonicerae	3	0
Unknown	a. lorentziana	2	0
Unknown	a. lorna	2	0
Unknown	a. loui	31	0
Unknown	a. louisiana	2	0
Unknown	a. lowi	7	0
Unknown	a. lozniciana	2	0
Unknown	a. luchuensis	1	0
Unknown	a. luciani	3	0
Unknown	a. lui	4	0
Unknown	a. lula	5	0
Unknown	a. luma	9	0
Unknown	a. lusitanicum	1	0
Unknown	a. lyonnetii	2	0
Unknown	a. lysis	82	2
Unknown	a. macrosperma	1	0
Unknown	a. malam	1	0
Unknown	a. manfredi	14	0
Unknown	a. mangini	2	0
Unknown	a. manis	1	0
Unknown	a. manshuricum	4	0
Unknown	a. marci	1	0
Unknown	a. marella	1	0
Unknown	a. margaritis	3	0
Unknown	a. marginaria	8	0
Unknown	a. marini	5	0
Unknown	a. markgrafii	5	0
Unknown	a. maroni	4	0
Unknown	a. martina	1	0
Unknown	a. martinezi	4	0
Unknown	a. maruska	1	0
Unknown	a. massa	4	0
Unknown	a. massoudi	5	0
Unknown	a. mater	13	0
Unknown	a. matricariae	2	0
Unknown	a. matsumurae	4	0
Unknown	a. matthias	7	0
Unknown	a. mauritaniensis	1	0
Unknown	a. maya	4	0
Unknown	a. medici	46	0
Unknown	a. mediocris	1	0
Unknown	a. mediterranean	1	0
Unknown	a. melanocephala	2	0
Unknown	a. melanogaster	1	0
Unknown	a. melanoma	16	0
Unknown	a. melinus	1	0
Unknown	a. mellinus	3	3
Unknown	a. mena	2	0
Unknown	a. meniscus	9	0
Unknown	a. menthae	1	2
Unknown	a. meo	44	0
Unknown	a. merlini	1	0
Unknown	a. mesa	3	0
Unknown	a. mica	3	0
Unknown	a. michaeli	4	0
Unknown	a. michaelis	25	0
Unknown	a. micheli	5	0
Unknown	a. michelli	2	0
Unknown	a. micrococcus	1	1
Unknown	a. microstictum	1	0
Unknown	a. miki	3	0
Unknown	a. milo	2	0
Unknown	a. minimale	1	0
Unknown	a. minutiflora	2	0
Unknown	a. mirza	30	0
Unknown	a. miscella	1	1
Unknown	a. missourensis	1	0
Unknown	a. mita	1	0
Unknown	a. mitchilli	1	0
Unknown	a. mitra	177	0
Unknown	a. miyakoensis	1	0
Unknown	a. modica	4	0
Unknown	a. modicum	4	0
Unknown	a. moesta	1	0
Unknown	a. mohri	2	0
Unknown	a. mokasen	1	0
Unknown	a. molinieri	2	1
Unknown	a. molitor	2	0
Unknown	a. molleri	1	0
Unknown	a. mollicula	2	0
Unknown	a. monas	1	0
Unknown	a. monocephala	2	0
Unknown	a. monodi	1	0
Unknown	a. monteiroi	2	0
Unknown	a. monticelli	3	0
Unknown	a. mora	1	0
Unknown	a. morini	2	0
Unknown	a. mosgovoyi	3	0
Unknown	a. mossambicensis	1	0
Unknown	a. mossoensis	2	0
Unknown	a. munitus	2	2
Unknown	a. murcia	1	0
Unknown	a. muroiana	2	0
Unknown	a. mutans	1	0
Unknown	a. myriacanthus	4	3
Unknown	a. myriantha	1	0
Unknown	a. naura	1	0
Unknown	a. nauta	15	0
Unknown	a. navalis	1	0
Unknown	a. neis	3	0
Unknown	a. nematodes	1	0
Unknown	a. nex	5	0
Unknown	a. nicaraguensis	2	0
Unknown	a. nicolai	1	0
Unknown	a. nicoli	2	0
Unknown	a. nigropunctatus	1	0
Unknown	a. nike	1	0
Unknown	a. nodulosa	2	0
Unknown	a. noe	17	0
Unknown	a. nolli	1	0
Unknown	a. normale	1	0
Unknown	a. normandi	1	0
Unknown	a. nsp	8	0
Unknown	a. nudiventris	2	0
Unknown	a. numidae	4	0
Unknown	a. numidica	2	0
Unknown	a. nyassana	2	0
Unknown	a. nyikensis	2	0
Unknown	a. oaxaca	1	0
Unknown	a. obligua	1	0
Unknown	a. ocreata	1	0
Unknown	a. oelandica	1	0
Unknown	a. olivia	1	0
Unknown	a. olla	1	1
Unknown	a. oocytes	27	0
Unknown	a. ordorata	1	1
Unknown	a. orlandi	5	0
Unknown	a. oro	6	0
Unknown	a. orobanchoides	2	0
Unknown	a. oroboides	2	0
Unknown	a. osterhoutii	1	0
Unknown	a. oxycarpum	5	0
Unknown	a. oxyrhynchus	1	0
Unknown	a. pachypus	1	1
Unknown	a. pachyrrhachis	3	0
Unknown	a. pacifici	1	0
Unknown	a. paganetti	1	0
Unknown	a. palawanensis	5	0
Unknown	a. pallens	1	1
Unknown	a. palmatum	1	0
Unknown	a. pancicii	1	0
Unknown	a. paraguayensis	1	0
Unknown	a. parasitus	1	0
Unknown	a. parce	1	0
Unknown	a. parini	5	0
Unknown	a. parisi	3	0
Unknown	a. paschalis	1	0
Unknown	a. passerini	1	0
Unknown	a. patella	1	0
Unknown	a. pattersonii	4	0
Unknown	a. paucifolia	1	0
Unknown	a. pauli	5	0
Unknown	a. paulis	2	0
Unknown	a. paulus	30	0
Unknown	a. pavani	10	0
Unknown	a. pearcei	2	0
Unknown	a. pedemontana	1	0
Unknown	a. pelewensis	5	0
Unknown	a. pellegrini	31	0
Unknown	a. penelope	1	0
Unknown	a. penicillium	11	0
Unknown	a. peralta	9	0
Unknown	a. perilla	2	0
Unknown	a. perspicillum	2	0
Unknown	a. petraea	1	0
Unknown	a. phaseolus	1	0
Unknown	a. philbyi	2	0
Unknown	a. phya	1	0
Unknown	a. physeteris	1	0
Unknown	a. physodes	1	1
Unknown	a. pia	6	0
Unknown	a. picardi	1	0
Unknown	a. picei	3	0
Unknown	a. pillai	3	0
Unknown	a. pilosaria	10	0
Unknown	a. pinetorum	2	0
Unknown	a. pinifolium	1	0
Unknown	a. pinus	1	0
Unknown	a. piscivorous	1	0
Unknown	a. piscivorus leucostoma	1	0
Unknown	a. pistorius	32	0
Unknown	a. pitta	5	0
Unknown	a. pix	1	1
Unknown	a. platanifolium	1	0
Unknown	a. plenum	28	4
Unknown	a. poggi	29	0
Unknown	a. polare	8	0
Unknown	a. pollex	2	0
Unknown	a. polyoum	1	0
Unknown	a. polyporus	4	0
Unknown	a. popa	1	0
Unknown	a. porcella	14	0
Unknown	a. porta	1	0
Unknown	a. posthumus	11	0
Unknown	a. praetor	2	0
Unknown	a. prinzi	1	0
Unknown	a. priori	1	0
Unknown	a. problema	1	0
Unknown	a. processus	1	0
Unknown	a. profunda	1	0
Unknown	a. proliferans	5	3
Unknown	a. pseudoelegans	2	0
Unknown	a. pseudoglaucus	1	0
Unknown	a. pterocarpum	5	10
Unknown	a. puca	1	0
Unknown	a. pulcherrimus	4	0
Unknown	a. pulveracea	3	0
Unknown	a. pulvis	1	0
Unknown	a. punctor	2	0
Unknown	a. pustulosa	2	0
Unknown	a. quadrilineatus	1	0
Unknown	a. quercinus	1	0
Unknown	a. radiale	1	0
Unknown	a. radialis	6	0
Unknown	a. radix	6	0
Unknown	a. radon	8	0
Unknown	a. raja	1	0
Unknown	a. raji	5	0
Unknown	a. rama	1	0
Unknown	a. ramigera	2	0
Unknown	a. ramona	1	0
Unknown	a. ranini	2	0
Unknown	a. raphael	8	0
Unknown	a. rassi	10	0
Unknown	a. ravida	1	0
Unknown	a. raza	1	0
Unknown	a. rectilineatus	3	0
Unknown	a. regulus	1	0
Unknown	a. rehmannii	1	0
Unknown	a. rehmii	1	0
Unknown	a. renalis	10	2
Unknown	a. renieri	2	0
Unknown	a. resistens	2	0
Unknown	a. rete	2	0
Unknown	a. rhodesica	2	0
Unknown	a. rhodium	2	1
Unknown	a. riedeliana	2	0
Unknown	a. risi	6	0
Unknown	a. rochi	4	0
Unknown	a. rockinghamensis	2	2
Unknown	a. rogersi	5	0
Unknown	a. romani	2	0
Unknown	a. roquet	10	0
Unknown	a. rosacea	28	0
Unknown	a. rosana	10	0
Unknown	a. rubropilosa	2	0
Unknown	a. rubroviolacea	2	0
Unknown	a. rudra	21	0
Unknown	a. ruspoliana	2	0
Unknown	a. rusticus	3	0
Unknown	a. sabella	2	0
Unknown	a. sacra	4	0
Unknown	a. sagamiana	1	0
Unknown	a. sakurai	15	0
Unknown	a. salangana	5	0
Unknown	a. saldanha	15	0
Unknown	a. salicina	1	0
Unknown	a. salmonea	2	0
Unknown	a. salsoloides	1	0
Unknown	a. salvia	1	0
Unknown	a. samara	2	0
Unknown	a. sana	2	0
Unknown	a. sansibarica	2	0
Unknown	a. santana	16	0
Unknown	a. saoudi	9	0
Unknown	a. sarasini	2	0
Unknown	a. sasai	20	0
Unknown	a. satoi	4	0
Unknown	a. schimperi	1	0
Unknown	a. schindleri	1	0
Unknown	a. schliebenii	1	0
Unknown	a. scleroderma	6	0
Unknown	a. sebastiani	1	0
Unknown	a. secale	1	0
Unknown	a. secura	1	0
Unknown	a. selloi	2	0
Unknown	a. selva	1	0
Unknown	a. semilunaris	2	0
Unknown	a. senanense	1	0
Unknown	a. senescens	2	0
Unknown	a. senex	1	0
Unknown	a. senile	10	5
Unknown	a. sensitiva	1	0
Unknown	a. sera	69	0
Unknown	a. serpa	4	0
Unknown	a. serpyllifolium	10	11
Unknown	a. setchuenensis	2	0
Unknown	a. sica	16	0
Unknown	a. sienna	3	0
Unknown	a. sierra	3	0
Unknown	a. silvester	1	0
Unknown	a. silvia	5	0
Unknown	a. simonis	4	0
Unknown	a. simonyi	1	0
Unknown	a. siris	6	0
Unknown	a. sirius	2	0
Unknown	a. sita	6	0
Unknown	a. skorniakowi	1	0
Unknown	a. smaragdina	2	0
Unknown	a. socotrina	1	0
Unknown	a. sofia	1	0
Unknown	a. solidum	1	0
Unknown	a. solidus	3	0
Unknown	a. soni	1	0
Unknown	a. sororcula	2	0
Unknown	a. soter	2	0
Unknown	a. spada	10	0
Unknown	a. sparsiflora	2	0
Unknown	a. speculum	1	0
Unknown	a. spei	2	0
Unknown	a. spence	8	0
Unknown	a. speranskii	3	0
Unknown	a. spermatogenesis	3	0
Unknown	a. spicigera	1	0
Unknown	a. stabilis	1	0
Unknown	a. stefani	1	0
Unknown	a. stellatum	1	0
Unknown	a. stephani	2	0
Unknown	a. stephensis	1	0
Unknown	a. stipulosa	2	0
Unknown	a. stoica	2	0
Unknown	a. stolzii	2	0
Unknown	a. stromatodes	2	1
Unknown	a. stuhlmannii	4	0
Unknown	a. sturio	1	0
Unknown	a. stylosum	4	0
Unknown	a. subcuneatum	4	0
Unknown	a. sublata	11	0
Unknown	a. subrubicunda	2	0
Unknown	a. subsessilis	1	1
Unknown	a. suda	2	0
Unknown	a. sutor	1	0
Unknown	a. swani	1	0
Unknown	a. sylvicola	6	0
Unknown	a. syriacum	1	0
Unknown	a. szentivanyi	3	0
Unknown	a. takahashi	31	0
Unknown	a. taliensis	1	1
Unknown	a. tamaense	1	0
Unknown	a. tapes	10	1
Unknown	a. tarsalis	9	0
Unknown	a. taurica	1	0
Unknown	a. taygetea	1	0
Unknown	a. temporalis	1	0
Unknown	a. tennis	6	0
Unknown	a. tenuous	1	0
Unknown	a. teretifolia	1	0
Unknown	a. terraereginae	5	0
Unknown	a. thauma	1	0
Unknown	a. thaumasia	2	0
Unknown	a. thomae	3	0
Unknown	a. thomii	3	3
Unknown	a. thoracica	1	0
Unknown	a. timur	46	0
Unknown	a. titania	3	0
Unknown	a. tolli	3	0
Unknown	a. toni	7	0
Unknown	a. torrentium	1	1
Unknown	a. torta	2	0
Unknown	a. tortilis	2	0
Unknown	a. torus	1	0
Unknown	a. tournefortiana	2	0
Unknown	a. tragopogi	4	0
Unknown	a. transmontanus	1	0
Unknown	a. trapeziforme	1	0
Unknown	a. triana	1	0
Unknown	a. triangulata	1	0
Unknown	a. trichoclados	1	1
Unknown	a. trichophorum	1	0
Unknown	a. tridentata tridentata	1	0
Unknown	a. trigonella	1	1
Unknown	a. trigonocarpa	2	0
Unknown	a. trisperma	2	2
Unknown	a. triton	33	0
Unknown	a. troodii	5	0
Unknown	a. tuberculum	1	0
Unknown	a. tullius	8	0
Unknown	a. tumbezensis	2	0
Unknown	a. turbo	15	0
Unknown	a. turgida	2	0
Unknown	a. uber	1	0
Unknown	a. umbellatus	1	0
Unknown	a. umbelliformis	2	0
Unknown	a. umber	1	0
Unknown	a. umbrinella	10	0
Unknown	a. una	103	49
Unknown	a. unijuga	1	0
Unknown	a. unk	1	0
Unknown	a. upembensis	2	0
Unknown	a. urbani	4	0
Unknown	a. ursa	2	0
Unknown	a. vagus	1	0
Unknown	a. valesiaca	2	0
Unknown	a. valgus	17	0
Unknown	a. vallesiaca	2	1
Unknown	a. valvata	1	0
Unknown	a. vanelli	4	0
Unknown	a. vanikorensis	5	0
Unknown	a. variecolor	1	0
Unknown	a. varr	2	0
Unknown	a. varro	9	0
Unknown	a. varus	4	0
Unknown	a. vega	42	0
Unknown	a. venenata	3	0
Unknown	a. venta	1	0
Unknown	a. venulosa	2	0
Unknown	a. vertebralis	2	0
Unknown	a. veta	2	0
Unknown	a. villiger	6	0
Unknown	a. violaceofuscus	1	0
Unknown	a. viridens	2	0
Unknown	a. virosus	2	1
Unknown	a. vulcanorum	5	0
Unknown	a. vwf	6	0
Unknown	a. wagai	1	0
Unknown	a. wahli	1	0
Unknown	a. walshii	2	0
Unknown	a. weberbaueri	2	0
Unknown	a. whiteheadi	5	0
Unknown	a. whitei	1	0
Unknown	a. wilhelmi	2	0
Unknown	a. wui	1	0
Unknown	a. yapo	5	0
Unknown	a. yara	2	0
Unknown	a. yoda	2	0
Unknown	a. yoshii	13	0
Unknown	a. yui	1	0
Unknown	a. zahlbruckneri	1	3
Unknown	a. zamora	18	0
Unknown	a. zanoni	39	0
Unknown	a. zanzibarica	4	0
Unknown	a. zeta	6	1
Unknown	a. zimmermann	17	0
Unknown	a. zuberi	2	0
Unknown	a. zulu	6	0
Plantae	aa sp	18	0
Animalia	aaptos aaptos	2	0
Animalia	aaptos papillata	27	0
Animalia	abacarus hystrix	5	0
Plantae	abacopteris penangiana	2	0
Animalia	abaeis nicippe	2	0
Animalia	abagrotis dodi	3	0
Animalia	abalistes stellatus	1	0
Unknown	abaratha saraya	21	0
Animalia	abarenicola claparedi	4	0
Animalia	abarenicola pacifica	5	0
Animalia	abaria heth	1	0
Animalia	abaria madhavi	3	0
Plantae	abatia parviflora	1	0
Unknown	abaudi adami	3	0
Animalia	abbreviata achari	8	0
Unknown	abdominal pores	1	0
Animalia	abedus herberti	1	0
Plantae	abelia chinensis	7	0
Plantae	abelia grandiflora	9	0
Unknown	abelia oligophylla	1	0
Plantae	abelia schumannii	1	0
Plantae	abelia serrata	5	0
Unknown	abelia sp	33	0
Plantae	abeliophyllum distichum	1	3
Plantae	abelmoschus caillei	3	4
Plantae	abelmoschus esculentus	424	76
Plantae	abelmoschus ficulneus	1	0
Plantae	abelmoschus manihot	39	116
Plantae	abelmoschus moschatus	94	76
Plantae	abelmoschus sagittifolius	2	0
Unknown	abertia ovina	6	0
Animalia	abgrallaspis cyanophylli	1	0
Animalia	abgrallaspis ithacae	3	0
Animalia	abida attenuata	5	0
Plantae	abies alba	360	33
Plantae	abies amabilis	1006	11
Plantae	abies balsamea	1145	31
Plantae	abies beshanzuensis	4	0
Plantae	abies cephalonica	16	3
Plantae	abies concolor	130	12
Plantae	abies delavayi	2	0
Plantae	abies fargesii	2	0
Plantae	abies firma	36	7
Plantae	abies fraseri	25	11
Plantae	abies glauca	3	0
Plantae	abies grandis	268	55
Plantae	abies guatemalensis	1	0
Plantae	abies holophylla	6	0
Plantae	abies homolepis	10	0
Plantae	abies homolepsis	2	0
Plantae	abies koreana	10	1
Plantae	abies lasiocarpa	129	15
Plantae	abies magni	1	0
Plantae	abies magnifica	85	4
Plantae	abies marie	12	0
Plantae	abies mariesii	8	0
Plantae	abies nephrolepis	1	0
Plantae	abies nephrolepsis	2	0
Plantae	abies nordmanniana	21	10
Plantae	abies norma	1	0
Plantae	abies normanniana	2	2
Plantae	abies pindrow	16	5
Plantae	abies pinsapo	10	1
Plantae	abies procera	133	10
Plantae	abies sachalinensis	33	3
Plantae	abies sibirica	140	31
Plantae	abies sp	21	6
Plantae	abies species	11	0
Plantae	abies spectabilis	18	4
Plantae	abies veitchii	7	0
Bacteria	abiotrophia defectiva	42	18
Animalia	ablabesmyia aspera	6	0
Animalia	ablabys binotatus	1	0
Animalia	ablennes hians	3	4
Animalia	ablita adin	8	0
Fungi	abortiporus biennis	2	0
Bacteria	abortuslike bacteria	119	1
Animalia	abra abra	1	0
Animalia	abra alba	2	0
Animalia	abra cadabra	2	0
Animalia	abra nitida	1	0
Animalia	abramis brama	9	3
Animalia	abramis parsa	1	0
Animalia	abramites hypselonotus	1	0
Animalia	abraxas grossulariata	2	0
Animalia	abraxas miranda	3	0
Animalia	abraximorpha esta	80	2
Plantae	abroma augustum	45	0
Plantae	abronia fragrans	2	0
Plantae	abronia nana	1	0
Plantae	abronia villosa	12	0
Plantae	abronia wootonii	2	0
Unknown	abrotica barberi	3	0
Unknown	abrus cantoniensis	7	2
Unknown	abrus mollis	4	0
Plantae	abrus precatorius	399	33
Plantae	abrus pulchellus	18	0
Fungi	absidia caerulea	153	69
Fungi	absidia cylindrospora	49	35
Fungi	absidia glauca	100	55
Fungi	absidia griseola	44	12
Unknown	absidia hesseltinei	2	0
Unknown	absidia lichtheimi	21	10
Fungi	absidia pseudocylindrospora	22	19
Fungi	absidia reflexa	110	9
Fungi	absidia repens	28	35
Fungi	absidia spinosa	106	10
Unknown	absidia sporophora-variabilis	7	1
Unknown	absidia zychae	5	0
Animalia	abudefduf conformis	1	0
Fungi	abundisporus pubertatis	11	16
Animalia	aburina piana	1	0
Animalia	aburria pipile	2	0
Plantae	abuta grandifolia	2	0
Plantae	abuta velutina	1	0
Plantae	abutilon abutiloides	2	0
Plantae	abutilon hybridum	6	0
Plantae	abutilon indicum	6	1
Plantae	abutilon megapotamicum	3	2
Plantae	abutilon sp	48	0
Plantae	abutilon teophrasti	1	0
Plantae	abutilon theophrasti	3240	59
Plantae	abutilon theophrastii	44	0
Plantae	abutilon theoprasti	37	0
Plantae	abutilon theorhrasti	1	0
Plantae	abutilon trisulcatum	2	0
Plantae	abutilon vexillarium	4	0
Animalia	abuyogocoris liwo	4	0
Animalia	acaca fascicularis	2	0
Plantae	acacia acinacea	1	0
Plantae	acacia aculeatissima	1	0
Plantae	acacia ampliceps	1	0
Plantae	acacia anceps	5	0
Plantae	acacia andamanica	26	40
Plantae	acacia aneura	27	0
Plantae	acacia ara	6	0
Plantae	acacia aulacocarpa	1	0
Plantae	acacia auriculiformis	48	40
Plantae	acacia baileyana	16	0
Plantae	acacia berlandieri	2	0
Plantae	acacia binervia	1	0
Plantae	acacia brachybotrya	1	0
Plantae	acacia brachystachya	23	0
Plantae	acacia brevispica	5	1
Plantae	acacia bussei	2	1
Plantae	acacia bynoeana	1	0
Plantae	acacia calamifolia	1	0
Plantae	acacia cana	5	1
Plantae	acacia cardiophylla	1	0
Plantae	acacia catechu	290	200
Plantae	acacia caven	2	0
Plantae	acacia colei	6	2
Plantae	acacia concurrens	1	2
Plantae	acacia confusa	19	1
Plantae	acacia constricta	6	0
Plantae	acacia coriacea	1	0
Plantae	acacia cornigera	1	0
Plantae	acacia crassicarpa	6	0
Plantae	acacia cultriformis	8	2
Plantae	acacia cupularis	6	2
Plantae	acacia cyclops	2	2
Plantae	acacia deanei	1	1
Plantae	acacia decora	1	0
Plantae	acacia drepanolobium	22	2
Plantae	acacia erioloba	1	0
Plantae	acacia excelsa	4	0
Plantae	acacia farnesiana	81	52
Plantae	acacia ferruginea	1	0
Plantae	acacia fimbriata	1	0
Plantae	acacia galpinii	429	139
Plantae	acacia genistifolia	1	0
Plantae	acacia glaucoptera	30	54
Plantae	acacia greggii	13	0
Plantae	acacia gregii	1	0
Plantae	acacia gummifera	4	2
Plantae	acacia hamiltoniana	10	2
Plantae	acacia hamulosa	1	0
Plantae	acacia harpophylla	1	0
Plantae	acacia horrida	1	0
Plantae	acacia howittii	3	0
Plantae	acacia implexa	1	0
Plantae	acacia karroo	9	5
Plantae	acacia kettlewelliae	1	0
Plantae	acacia koa	10	1
Plantae	acacia laeta	21	1
Plantae	acacia lenticularis	1	0
Plantae	acacia leprosa	1	0
Plantae	acacia leucolobia	94	62
Plantae	acacia leucophloea	2	0
Plantae	acacia loderi	1	0
Plantae	acacia longifolia	15	0
Plantae	acacia mangium	92	106
Plantae	acacia maras	2	0
Plantae	acacia mea	61	0
Plantae	acacia mearnsii	94	97
Plantae	acacia megaladena	25	37
Plantae	acacia melanoxylon	6	0
Plantae	acacia mellifera	2	2
Plantae	acacia merrillii	42	63
Plantae	acacia mollisima	4	0
Plantae	acacia mucronata	1	2
Plantae	acacia murrayana	1	0
Plantae	acacia nigrescens	1	0
Plantae	acacia nilotica	151	192
Plantae	acacia obliquinervia	1	0
Plantae	acacia omalophylla	1	0
Plantae	acacia oswaldii	22	0
Plantae	acacia pendula	1	0
Plantae	acacia peuce	2	0
Plantae	acacia podalyriifolia	2	0
Plantae	acacia polyacantha	15	0
Plantae	acacia pravissima	5	1
Plantae	acacia pringle	3	0
Plantae	acacia pubescens	1	0
Plantae	acacia pycnantha	20	17
Plantae	acacia redolens	1	0
Plantae	acacia reficiens	2	0
Plantae	acacia rigidula	4	10
Plantae	acacia rubida	1	0
Plantae	acacia sandra	2	0
Plantae	acacia seyal	236	42
Plantae	acacia sieberiana	1	0
Plantae	acacia sp	78	2
Plantae	acacia spec	13	11
Plantae	acacia spectabilis	1	0
Plantae	acacia spirorbis	1	4
Plantae	acacia stricta	2	0
Plantae	acacia suaveolens	3	0
Plantae	acacia subulata	1	0
Plantae	acacia terminalis	1	0
Plantae	acacia thoma	4	0
Plantae	acacia tortilis	32	2
Plantae	acacia ulicifolia	1	0
Plantae	acacia verek	4	1
Plantae	acacia vestita	1	0
Plantae	acacia victoria	1	0
Plantae	acacia victoriae	61	93
Unknown	acaelius cadmium	12	1
Plantae	acaena alpina	5	0
Plantae	acaena anserinifolia	5	0
Plantae	acaena argentea	5	0
Plantae	acaena caesiiglauca	5	0
Plantae	acaena cylindristachya	5	0
Plantae	acaena echinata	5	0
Plantae	acaena elongata	5	0
Plantae	acaena eupatoria	5	0
Plantae	acaena fissistipula	5	0
Plantae	acaena inermis	5	0
Plantae	acaena latebrosa	5	0
Plantae	acaena lucida	5	0
Plantae	acaena macrocephala	5	0
Plantae	acaena magellanica	8	0
Plantae	acaena masafuerana	5	0
Unknown	acaena massa	2	0
Plantae	acaena montana	5	0
Plantae	acaena novaezelandiae	5	0
Plantae	acaena ovalifolia	6	0
Plantae	acaena pinnatifida	8	0
Plantae	acaena splendens	5	0
Plantae	acaena subincisa	5	0
Plantae	acajou blanc	27	0
Animalia	acalitus essigi	12	0
Animalia	acalitus rudis	3	0
Animalia	acalitus vaccinii	4	0
Animalia	acalolepta luxuriosa	2	0
Animalia	acalycigorgia inermis	9	0
Animalia	acalymma trivittata	3	0
Animalia	acalymma trivittatum	4	0
Animalia	acalymma vittata	5	0
Animalia	acalymma vittatum	40	1
Plantae	acalypha amentacea	14	3
Plantae	acalypha australis	75	0
Plantae	acalypha californica	2	0
Plantae	acalypha chamaedrifolia	2	2
Plantae	acalypha godseffiana	1	0
Plantae	acalypha hispida	7	5
Plantae	acalypha indica	10	2
Plantae	acalypha ornata	3	0
Plantae	acalypha phleoides	2	0
Plantae	acalypha sp	2	0
Animalia	acandona memoria	1	0
Protozoa	acanthamoeba astronyxis	47	4
Protozoa	acanthamoeba castelanii	5	0
Protozoa	acanthamoeba castellanii	282	22
Protozoa	acanthamoeba comandoni	2	0
Protozoa	acanthamoeba culbertsoni	71	4
Protozoa	acanthamoeba divionensis	3	0
Protozoa	acanthamoeba hatchetti	45	5
Protozoa	acanthamoeba keratitis	575	5
Protozoa	acanthamoeba mauritaniensis	4	0
Protozoa	acanthamoeba palestinensis	5	0
Protozoa	acanthamoeba polypha	1	0
Protozoa	acanthamoeba polyphaga	93	9
Virus	acanthamoeba polyphaga mimivirus	7	0
Protozoa	acanthamoeba rhysodes	41	4
Protozoa	acanthamoeba royreba	15	0
Protozoa	acanthamoeba sp	137	33
Protozoa	acanthamoeba tubiashi	2	0
Animalia	acanthaster planci	7	3
Animalia	acanthastrea echinata	4	0
Animalia	acanthastrea hemprichi	4	0
Animalia	acanthastrea ishigakiensis	4	0
Plantae	acanthea virilis	3	0
Animalia	acanthella cavernosa	5	0
Animalia	acanthemblemaria spinosa	1	0
Animalia	acanthephyra eximia	5	0
Animalia	acanthephyra purpurea	7	0
Animalia	acanthermia sabata	2	0
Animalia	acanthinula aculeata	3	1
Animalia	acanthiops faro	1	0
Animalia	acanthobothrium apparently	36	0
Animalia	acanthobothrium shastri	13	0
Animalia	acanthocardia tuberculatum	1	0
Animalia	acanthocephala femorata	1	0
Animalia	acanthocephala terminalis	1	0
Unknown	acanthocephalus sp	1	2
Animalia	acanthochaetetes horiguchi	36	0
Animalia	acanthocheilonema vitae	10	0
Animalia	acanthocheilonema viteae	39	9
Animalia	acanthochelys spixii	2	0
Plantae	acanthochlamys bracteata	1	0
Animalia	acanthochromis polyacanthus	1	0
Animalia	acanthocinus princeps	2	0
Animalia	acanthocoris sordidus	10	0
Animalia	acanthocyclops morimoto	37	0
Animalia	acanthocythereis salehi	5	0
Animalia	acanthodelta boris	81	0
Animalia	acanthogobius flavimanus	2	0
Animalia	acanthograptus mui	7	0
Animalia	acanthogyrus tripathi	4	0
Plantae	acantholippia serie	1	0
Animalia	acantholyda erythrocephala	3	0
Animalia	acantholyda parki	2	0
Animalia	acantholyda zappei	3	0
Animalia	acanthomolgus hales	2	0
Animalia	acanthomyops claviger	2	0
Animalia	acanthomyops interjectus	14	0
Animalia	acanthonevra sp	1	0
Animalia	acanthopagrus berda	7	16
Animalia	acanthopagrus butcheri	1	1
Animalia	acanthopagrus chinshira	4	2
Animalia	acanthopagrus latus	5	4
Animalia	acanthopagrus schlegelii	35	1
Animalia	acanthopagrus shlegeli	1	0
Unknown	acanthopanax gracilis	2	1
Plantae	acanthopanax sessiliflorum	6	5
Plantae	acanthopanax sieboldianum	9	2
Unknown	acanthopanax sp	6	0
Plantae	acanthopeltis hirsuta	3	0
Plantae	acanthopeltis japonica	32	2
Animalia	acanthophis antarcticus	17	6
Animalia	acanthophis praelongus	1	0
Animalia	acanthophis pyrrhus	1	0
Animalia	acanthophis sp	4	0
Plantae	acanthophyllum squarrosum	19	2
Fungi	acanthophysellum lividocoeruleum	1	0
Fungi	acanthophysium bisporum	1	0
Unknown	acanthopis antarcticus	21	0
Animalia	acanthoplesiops naka	10	0
Animalia	acanthopleura granulata	4	0
Animalia	acanthoplusia agnata	8	0
Animalia	acanthoproctus cervinus	1	3
Animalia	acanthopsoides molobrion	1	2
Unknown	acanthopthalmus kuhlii	6	0
Animalia	acanthoscelides cesari	1	0
Animalia	acanthoscelides obtectus	2018	7
Animalia	acanthoscurria gomesiana	15	2
Animalia	acanthosentis sp	1	1
Plantae	acanthospermum australe	5	4
Plantae	acanthospermum hispidum	46	18
Animalia	acanthostichus quadratus	1	0
Fungi	acanthostigma perpusillum	2	0
Unknown	acanthostomum nigeri	1	0
Animalia	acanthostracion quadricornis	5	1
Unknown	acanthothyris defined	60	11
Animalia	acanthurus achilles	1	0
Animalia	acanthurus blochii	2	0
Animalia	acanthurus coeruleus	1	0
Animalia	acanthurus dussumieri	1	0
Animalia	acanthurus gahhm	1	0
Animalia	acanthurus kaber	1	0
Animalia	acanthurus leucosternon	5	0
Animalia	acanthurus lineatus	4	4
Animalia	acanthurus maculiceps	1	0
Animalia	acanthurus monroviae	1	0
Animalia	acanthurus nigrofuscus	1	0
Animalia	acanthurus olivaceus	1	0
Animalia	acanthurus sohal	1	0
Animalia	acanthurus sp	5	8
Animalia	acanthurus tennentii	1	0
Animalia	acanthurus triostegus	4	4
Animalia	acanthurus xanthopterus	6	3
Plantae	acanthus arboreus	5	2
Plantae	acanthus carduaceus	1	2
Plantae	acanthus dioscoridis	6	3
Plantae	acanthus hungaricus	1	2
Plantae	acanthus ilicifolius	3	2
Unknown	acanthus illicifolius	4	5
Plantae	acanthus mollis	2	2
Plantae	acanthus montanus	1	2
Plantae	acanthus spinosus	2	2
Plantae	acanthus syriacus	1	2
Unknown	acantocheilonema viteae	1	0
Animalia	acantopsis choirorhynchus	1	0
Animalia	acantopsis octoactinotos	1	0
Animalia	acaphylla theae	41	0
Animalia	acaphylla theavagrans	27	0
Animalia	acarapis woodi	79	17
Unknown	acarapsis woodi	31	0
Animalia	acari formes	1	0
Unknown	acaria afra	1	1
Animalia	acarichthys heckelii	1	0
Animalia	acaroceras schatten	1	0
Fungi	acaromyces ingoldii	5	24
Animalia	acaronia nasa	8	0
Fungi	acarospora fuscata	1	0
Fungi	acarospora sp	1	0
Animalia	acartia clausi	2	1
Animalia	acartia omori	7	0
Animalia	acartia sinjiensis	2	0
Animalia	acartia sp	2	0
Animalia	acartia spp	4	0
Animalia	acartia tonsa	49	17
Animalia	acarus farris	23	6
Animalia	acarus immobilis	1	0
Animalia	acarus siro	2162	33
Animalia	acarus spp	1307	1
Bacteria	acaryochloris marina	34	1
Bacteria	acaryochloris sp	2	0
Animalia	acaudaleyrodes rachipora	1	0
Fungi	acaulopage cercospora	1	0
Fungi	acaulospora delicata	6	0
Fungi	acaulospora foveata	1	0
Fungi	acaulospora laevis	7	2
Fungi	acaulospora longula	4	2
Fungi	acaulospora mellea	3	0
Fungi	acaulospora morrowiae	2	2
Fungi	acaulospora scrobiculata	3	2
Fungi	acaulospora sp	2	0
Plantae	acca sellowiana	192	5
Unknown	accharomyces batatae	1	0
Unknown	accharomyces serva	1	0
Animalia	accipiter gentilis	1	0
Animalia	accipiter hawaii	7	0
Animalia	accipiter nisus	1	1
Animalia	accipiter optimi	1	0
Animalia	accipiter trivirgatus	1	0
Animalia	acea angustifolia	7	0
Animalia	acea botrytis	4	0
Animalia	acea pallida	4	0
Animalia	aceeca dee	14	0
Unknown	acelaria scoparia	24	2
Unknown	acentor varia	7	0
Unknown	acentor variabilis	6	1
Animalia	acentrogobius janthinopterus	3	8
Plantae	acer barbatum	2	0
Plantae	acer buergerianum	7	4
Plantae	acer campestre	31	4
Plantae	acer chienii	4	0
Plantae	acer chingii	4	0
Plantae	acer circinatum	3	0
Plantae	acer davidii	4	0
Plantae	acer dissectum	1	0
Plantae	acer freemanii	2	1
Plantae	acer ginnala	9	1
Plantae	acer ginnale	1	0
Plantae	acer glabrum	2	0
Plantae	acer griseum	6	6
Plantae	acer japonicum	6	0
Plantae	acer kawakami	26	0
Plantae	acer laxiflorum	4	0
Plantae	acer macrophyllum	29	1
Plantae	acer mandshuricum	4	0
Plantae	acer maximowiczianum	36	12
Plantae	acer mono	14	1
Plantae	acer negundo	55	4
Plantae	acer nigrum	11	4
Plantae	acer okamotoanum	3	0
Plantae	acer orientale	4	0
Plantae	acer palmatum	61	13
Plantae	acer pensylvanicum	1	0
Plantae	acer pictum	1	0
Plantae	acer plantanoides	5	0
Plantae	acer platanoides	58	7
Plantae	acer pseudoplantanus	10	0
Plantae	acer pseudoplatanus	183	70
Plantae	acer pseudosieboldianum	1	1
Plantae	acer rubrum	94	11
Plantae	acer saccharinum	118	5
Plantae	acer saccharum	117	13
Plantae	acer section	2	0
Plantae	acer shirasawanum	2	2
Plantae	acer sinense	6	0
Plantae	acer sinopurpurascens	2	0
Plantae	acer sp	31	0
Plantae	acer species	9	2
Plantae	acer spicatum	4	2
Plantae	acer tataricum	17	3
Plantae	acer triflorum	2	6
Plantae	acer truncatum	20	9
Plantae	acer wilsonii	4	0
Plantae	acer yui	4	0
Animalia	aceraius emas	1	0
Plantae	aceranthus sagittatus	1	0
Animalia	aceria anthonomus	1	0
Animalia	aceria brachytarsus	11	0
Animalia	aceria campestricola	3	0
Animalia	aceria cynodoniensis	1	0
Animalia	aceria diospyri	4	0
Animalia	aceria dispar	3	0
Animalia	aceria elongatus	3	0
Animalia	aceria essigi	8	0
Animalia	aceria ficus	11	0
Animalia	aceria fraxiniflora	2	0
Animalia	aceria fraxinivorus	4	0
Animalia	aceria granati	12	0
Animalia	aceria litchii	2	0
Animalia	aceria mangiferae	33	0
Animalia	aceria parapopuli	13	0
Animalia	aceria schlechtendali	2	0
Animalia	aceria sheldoni	1144	1
Animalia	aceria sp	1	0
Animalia	aceria tosichella	83	0
Animalia	aceria tulipae	398	3
Animalia	acericecis ocellaris	2	0
Plantae	aceriphyllum rossii	5	11
Animalia	acerotella boter	1	0
Animalia	acestrocephalus ginesi	19	0
Animalia	acestrorhynchus falcirostris	1	0
Plantae	acetabularia acetabulum	50	0
Plantae	acetabularia calyculus	5	0
Plantae	acetabularia crenulata	1	0
Plantae	acetabularia dentata	1	0
Plantae	acetabularia farlowii	1	0
Plantae	acetabularia kilneri	1	0
Plantae	acetabularia major	1	0
Plantae	acetabularia ryukyuensis	10	1
Plantae	acetabularia schenckii	1	0
Unknown	acetanaerobacter sp	3	1
Bacteria	acetanaerobacterium elongatum	1	0
Animalia	acetes japonicus	2	0
Animalia	acetes sp	2	0
Bacteria	acetitomaculum ruminis	26	0
Bacteria	acetivibrio cellulolyticus	25	9
Bacteria	acetivibrio cellulosolvens	2	0
Bacteria	acetivibrio ethanolgignens	6	0
Bacteria	acetivibrio multivorans	6	0
Bacteria	acetoanaerobium noterae	31	2
Bacteria	acetobacter aceti	641	231
Bacteria	acetobacter acetigenus	11	1
Bacteria	acetobacter acetosus	5	1
Bacteria	acetobacter ascendens	9	2
Bacteria	acetobacter calcoaceticus	4	1
Bacteria	acetobacter cerevisiae	16	5
Bacteria	acetobacter cibinongensis	11	2
Bacteria	acetobacter estunensis	5	1
Bacteria	acetobacter ghanensis	2	12
Bacteria	acetobacter indonesiensis	16	2
Bacteria	acetobacter kuetzingianus	1	0
Bacteria	acetobacter lovaniensis	12	3
Bacteria	acetobacter malorum	13	8
Bacteria	acetobacter melanogenum	3	3
Bacteria	acetobacter mesoxydans	4	1
Bacteria	acetobacter oeni	2	1
Bacteria	acetobacter orientalis	19	2
Bacteria	acetobacter orleanensis	25	1
Bacteria	acetobacter pasteurianum	38	7
Bacteria	acetobacter pasteurianus	430	136
Bacteria	acetobacter peroxydans	19	2
Bacteria	acetobacter pomorum	12	2
Bacteria	acetobacter proteus	1	2
Bacteria	acetobacter schuetzenbachii	1	1
Bacteria	acetobacter senegalensis	3	12
Bacteria	acetobacter sp	251	175
Bacteria	acetobacter syzygii	10	12
Bacteria	acetobacter tropicalis	18	12
Bacteria	acetobacter xylinum	1233	301
Bacteria	acetobacter xylinus	97	4
Bacteria	acetobacterium bakii	2	0
Bacteria	acetobacterium carbinolicum	9	0
Bacteria	acetobacterium dehalogenans	2	0
Bacteria	acetobacterium fimetarium	2	0
Bacteria	acetobacterium malicum	5	0
Bacteria	acetobacterium paludosum	2	0
Bacteria	acetobacterium psammolithicum	2	0
Bacteria	acetobacterium sp	23	7
Bacteria	acetobacterium submarinus	2	0
Bacteria	acetobacterium tundrae	2	0
Bacteria	acetobacterium wieringae	10	0
Bacteria	acetobacterium woodi	1	1
Bacteria	acetobacterium woodii	109	29
Bacteria	acetobacterium xylinum	5	0
Bacteria	acetofilamentum rigidum	2	0
Bacteria	acetohalobium arabaticum	1	0
Bacteria	acetomicrobium faecale	3	1
Bacteria	acetomicrobium flavidum	9	8
Bacteria	acetomonas suboxydans	4	0
Plantae	acetosa vesicaria	3	2
Bacteria	acetothermus paucivorans	2	0
Unknown	ach corrugated	5	0
Unknown	ach deora	2	0
Unknown	ach wheatley	15	0
Animalia	achaea janata	13	1
Animalia	achaearanea barra	9	0
Animalia	achaearanea culcivora	2	0
Animalia	achaearanea tepidariorum	4	0
Animalia	achaeta spp	1	0
Fungi	achaetomium globosum	11	1
Animalia	achatina achatina	2	1
Animalia	achatina alabaster	2	0
Animalia	achatina fulica	181	3
Animalia	achatina granulata	5	0
Animalia	achatina monochromatica	2	1
Animalia	achatina zanzibarica	4	0
Animalia	achatinella carta	6	0
Animalia	achatinella castania	2	0
Animalia	achatinella smith	1668	2
Animalia	achatinella spalding	1	0
Animalia	acheilus marconi	4	0
Animalia	achelia litke	1	0
Animalia	achelura hai	2	0
Animalia	acherontia atropos	3	0
Animalia	acheta dom	14	0
Animalia	acheta domesticus	2701	14
Animalia	achia spina	1	0
Unknown	achillaea millefolium	10	12
Plantae	achillea ageratum	8	3
Plantae	achillea alpina	39	0
Plantae	achillea arabica	9	0
Plantae	achillea asiatica	2	0
Plantae	achillea clavenae	3	3
Plantae	achillea conferta	7	0
Plantae	achillea distans	5	0
Plantae	achillea erba-rotta	4	3
Plantae	achillea filipendula	3	3
Plantae	achillea filipendulina	7	0
Plantae	achillea fraasii	1	0
Plantae	achillea fragrantissima	7	8
Plantae	achillea milefolium	28	0
Plantae	achillea millefolia	32	0
Plantae	achillea millefolium	566	133
Plantae	achillea millefollium	7	0
Plantae	achillea milleifolium	2	0
Plantae	achillea moschata	2	0
Plantae	achillea nobilis	3	1
Plantae	achillea ptarmica	23	3
Plantae	achillea salicifolia	3	3
Plantae	achillea sp	8	8
Plantae	achillea species	7	2
Plantae	achillea taygetea	1	0
Plantae	achillea wilsoniana	7	2
Animalia	achilus flammeus	3	0
Unknown	achilus leptophylla	1	0
Plantae	achimenes chirita	1	0
Unknown	achinotus blochii	1	0
Chromista	achlya ambisexualis	16	0
Chromista	achlya bisexualis	4	3
Chromista	achlya conspicua	7	0
Chromista	achlya heterosexualis	2	0
Chromista	achlya klebsiana	21	0
Unknown	achlya sp	1	0
Plantae	achlys triphylla	2	0
Animalia	achna vari	1	0
Plantae	achnanthes amoena	31	2
Plantae	achnanthes brevipes	18	2
Plantae	achnanthes exigua	1	0
Plantae	achnanthes longipes	15	2
Plantae	achnanthes sp	2	0
Plantae	achnatherum hymenoides	11	0
Plantae	achnatherum inebrians	2	0
Plantae	achnatherum robustum	4	0
Plantae	achnatherum splendens	2	0
Unknown	achoea janata	37	0
Bacteria	acholeplasma axanthum	36	0
Bacteria	acholeplasma equifetale	1	0
Bacteria	acholeplasma granularum	31	0
Bacteria	acholeplasma laidlawii	451	140
Bacteria	acholeplasma oculi	3	0
Bacteria	acholeplasma palmae	5	1
Bacteria	acholeplasma sp	4	0
Bacteria	acholeplasma vituli	2	0
Unknown	achorutes yamagata	1	0
Animalia	achramorpha jenkin	2	0
Unknown	achroea grisella	1	0
Animalia	achroia grisella	779	4
Animalia	achromadora pseudomicoletzkyi	1	0
Animalia	achromadora ruricola	2	0
Animalia	achromadora semiarmata	2	0
Animalia	achromadora tenax	2	0
Animalia	achromadora terricola	2	0
Plantae	achromatium oxaliferum	3	0
Bacteria	achromatium sp	4	8
Bacteria	achromobacter aceris	4	1
Bacteria	achromobacter agile	17	0
Bacteria	achromobacter alcaligenes	1	0
Bacteria	achromobacter aquamarinus	1	1
Bacteria	achromobacter butyri	5	0
Bacteria	achromobacter centropunctatum	6	0
Bacteria	achromobacter cholinophagum	15	0
Bacteria	achromobacter cycloclastes	75	17
Bacteria	achromobacter delicatulus	4	2
Bacteria	achromobacter delmarvae	26	12
Bacteria	achromobacter dendriticum	2	0
Bacteria	achromobacter denitrificans	314	84
Bacteria	achromobacter eurydice	8	6
Bacteria	achromobacter geminum	1	0
Bacteria	achromobacter guttatus	7	4
Bacteria	achromobacter lacticum	21	12
Bacteria	achromobacter lipolyticum	33	0
Bacteria	achromobacter liquefaciens	3	1
Bacteria	achromobacter liquidum	16	3
Bacteria	achromobacter lyticus	380	140
Bacteria	achromobacter methanolophila	7	3
Bacteria	achromobacter methanophila	2	2
Bacteria	achromobacter obae	9	4
Bacteria	achromobacter parvulus	20	10
Bacteria	achromobacter perolens	1	0
Bacteria	achromobacter pestifer	14	1
Bacteria	achromobacter piechaudii	31	22
Bacteria	achromobacter ruhlandii	41	6
Bacteria	achromobacter sp	320	68
Bacteria	achromobacter stenohalis	1	1
Bacteria	achromobacter superficialis	4	0
Bacteria	achromobacter viscosus	28	11
Bacteria	achromobacter xerosis	38	16
Bacteria	achromobacter xylosoxidans	397	97
Unknown	achrysocharella orientallis	1	0
Animalia	achrysocharoides atvs	6	0
Animalia	achtheres percarum	2	0
Unknown	achycaudus persica	1	1
Unknown	achyla americana	1	0
Unknown	achyla conspicua	21	1
Unknown	achyla klebsiana	13	0
Unknown	achyla radiosa	1	0
Animalia	achyra rantalis	26	0
Plantae	achyranthes aspera	61	24
Plantae	achyranthes bidentata	58	30
Plantae	achyranthes fauriei	20	1
Plantae	achyranthes japonica	26	4
Plantae	achyranthes longifolia	2	0
Unknown	achyrantus aspera	1	2
Plantae	achyrocline flaccida	2	2
Plantae	achyrocline gardnerii	16	7
Plantae	achyrocline satureoides	8	2
Plantae	acianthera decurrens	4	46
Plantae	acicarpha tribuloides	1	0
Fungi	aciculoconidium aculeatum	14	5
Animalia	acidalia harma	21	0
Bacteria	acidaminobacter hydrogenoformans	3	0
Bacteria	acidaminococcus fermentans	90	15
Archaea	acidianus ambivalens	106	16
Archaea	acidianus brierleyi	103	30
Archaea	acidianus infernus	46	27
Archaea	acidianus sp	40	9
Archaea	acidilobus aceticus	4	0
Bacteria	acidimicrobium ferrooxidans	28	17
Bacteria	acidiphilium acidophilum	71	15
Bacteria	acidiphilium angustum	8	0
Bacteria	acidiphilium cryptum	64	35
Bacteria	acidiphilium multivorum	18	0
Bacteria	acidiphilium organovorum	5	0
Bacteria	acidiphilium rubrum	7	0
Bacteria	acidiphilium sp	5	7
Bacteria	acidiphilium symbioticum	3	0
Bacteria	acidisphaera rubrifaciens	2	0
Bacteria	acidithiobacillus albertensis	5	2
Bacteria	acidithiobacillus caldus	64	48
Bacteria	acidithiobacillus ferrooxidans	735	395
Bacteria	acidithiobacillus sp	14	2
Bacteria	acidithiobacillus thiooxidans	353	215
Bacteria	acidobacterium capsulatum	45	7
Bacteria	acidobacterium sp	3	0
Bacteria	acidocella ami	3	0
Bacteria	acidocella aminolytica	8	4
Bacteria	acidocella facilis	16	4
Bacteria	acidomonas methanolica	100	10
Animalia	acidon api	13	0
Bacteria	acidothermus cellulolyticus	258	87
Bacteria	acidovorax anthurii	2	0
Bacteria	acidovorax avenae	98	223
Bacteria	acidovorax citrulli	1	1
Bacteria	acidovorax defluvii	3	0
Bacteria	acidovorax dela	2	0
Bacteria	acidovorax delafieldii	68	20
Bacteria	acidovorax facilis	219	296
Bacteria	acidovorax konjaci	8	3
Bacteria	acidovorax sp	56	4
Bacteria	acidovorax temperans	6	134
Archaea	aciduliprofundum boonei	1	0
Unknown	acillus am	330	4
Unknown	acillus hydrophilus	3	0
Plantae	acineta superba	1	2
Bacteria	acinetobacter anitratum	15	0
Bacteria	acinetobacter baumannii	1513	534
Bacteria	acinetobacter baylyi	62	24
Bacteria	acinetobacter bouvetii	7	17
Bacteria	acinetobacter calcoaceticus	2043	802
Bacteria	acinetobacter gerneri	7	19
Bacteria	acinetobacter glutaminasificans	17	0
Bacteria	acinetobacter grimontii	7	23
Bacteria	acinetobacter guillouiae	35	42
Bacteria	acinetobacter haemolyticus	283	129
Bacteria	acinetobacter johnsonii	166	44
Bacteria	acinetobacter juni	3	0
Bacteria	acinetobacter junii	152	43
Bacteria	acinetobacter lwoffi	139	19
Bacteria	acinetobacter lwoffii	204	24
Bacteria	acinetobacter parvus	7	12
Bacteria	acinetobacter phosphodevorans	1	0
Bacteria	acinetobacter radioresistens	61	61
Bacteria	acinetobacter schindleri	11	20
Bacteria	acinetobacter septicus	3	1
Bacteria	acinetobacter sp	1014	199
Bacteria	acinetobacter tandoii	7	20
Bacteria	acinetobacter tjernbergiae	9	20
Bacteria	acinetobacter towneri	7	21
Bacteria	acinetobacter ursingii	11	21
Bacteria	acinetobacter venetianus	8	6
Plantae	acinodendron dodeca	2	0
Plantae	acinodendron tiri	2	0
Animalia	acinonyx jubatus	3	0
Plantae	acinos alpinus	2	0
Plantae	acinos arvensis	1	0
Plantae	acinos siso	9	0
Plantae	acinos suaveolens	24	2
Animalia	acipenser baeri	2	0
Animalia	acipenser baerii	18	1
Animalia	acipenser brevirostrum	3	0
Animalia	acipenser cranial	1	0
Animalia	acipenser dabryanus	3	0
Animalia	acipenser gueldenstaedtii	17	1
Animalia	acipenser koster	29	0
Animalia	acipenser mikadoi	4	1
Animalia	acipenser naccarii	7	2
Animalia	acipenser nudiventris	2	0
Animalia	acipenser oxyrinchus	3	0
Animalia	acipenser persicus	1	0
Animalia	acipenser ruthenus	29	1
Animalia	acipenser sinensis	1	0
Animalia	acipenser sp	1	0
Animalia	acipenser stellatus	5	1
Animalia	acipenser sturio	5	1
Animalia	acipenser transmontanus	20	3
Virus	acipenserid herpesvirus	4	0
Animalia	acipenseridae family	4	3
Animalia	aciptilia alternaria	18	0
Animalia	acizzia jamatonica	10	0
Plantae	acleisanthes anisophylla	1	0
Animalia	aclerda takahashi	102	0
Animalia	aclerda takahashii	3	0
Animalia	acleris chalybeana	2	0
Animalia	acleris comariana	12	0
Animalia	acleris fuscana	2	0
Animalia	acleris gloverana	161	3
Animalia	acleris logiana	2	0
Animalia	acleris minuta	2	0
Animalia	acleris variana	172	3
Animalia	aclista myles	23	0
Animalia	aclytia heber	1	0
Animalia	acmaea flavis	1	0
Animalia	acmaeodera bosnia	1	0
Animalia	acmaeodera mago	2	0
Plantae	acmanthera latifolia	3	0
Plantae	acmella ciliata	7	20
Plantae	acmella oleracea	82	45
Plantae	acmella oppositifolia	4	0
Plantae	acmella paniculata	9	4
Plantae	acmella uliginosa	5	6
Plantae	acmispon americanus	41	2
Plantae	acnistus arborescens	3	0
Plantae	acnistus breviflorus	3	0
Unknown	acocephalus sinuate	1	1
Animalia	acocksacris carpi	2	0
Animalia	acodus tetrahedron	594	0
Plantae	acoelorraphe arborescens	2	0
Plantae	acoelorrhaphe wrightii	4	0
Animalia	acoetes mohammadi	10	0
Plantae	acokanthera oblongifolia	7	1
Plantae	acokanthera ouabaio	5	0
Plantae	acokanthera schimperi	4	0
Animalia	acolasis medina	79	0
Plantae	acomastylis elata	8	2
Plantae	acomastylis sikkimensis	5	0
Animalia	acomys caharinus	2	0
Animalia	acomys cahirinus	8	0
Animalia	acomys russatus	5	0
Plantae	aconitum aizuense	4	0
Plantae	aconitum brachypodum	2	0
Plantae	aconitum bullatifolium	2	0
Plantae	aconitum cammarum	4	0
Plantae	aconitum carmichaelii	100	23
Plantae	aconitum chasmanthum	2	0
Plantae	aconitum chinense	5	0
Plantae	aconitum columbianum	1	0
Plantae	aconitum coreanum	4	0
Plantae	aconitum deinorrhizum	4	0
Plantae	aconitum episcopale	4	0
Plantae	aconitum ferox	5	0
Plantae	aconitum fischeri	2	0
Plantae	aconitum hemsleyanum	7	0
Plantae	aconitum henryi	2	0
Plantae	aconitum heterophyllum	15	0
Plantae	aconitum japonicum	17	2
Plantae	aconitum kar	1	0
Plantae	aconitum karakolicum	6	0
Plantae	aconitum koreanum	4	2
Plantae	aconitum kusnezoffii	12	4
Plantae	aconitum laciniatum	4	0
Plantae	aconitum laeve	1	0
Plantae	aconitum loczyanum	1	0
Plantae	aconitum luparia	1	0
Plantae	aconitum lycoctonum	3	2
Plantae	aconitum napellus	87	121
Plantae	aconitum noveboracense	2	0
Plantae	aconitum ochranthum	2	0
Plantae	aconitum orientale	2	0
Plantae	aconitum paniculigerum	4	0
Plantae	aconitum pseudolaeve	3	2
Plantae	aconitum pseudo-laeve	1	1
Plantae	aconitum pterocaule	4	0
Plantae	aconitum pulchellum	2	0
Plantae	aconitum richardsonianum	4	0
Plantae	aconitum sanyoense	6	0
Plantae	aconitum scaposum	5	7
Plantae	aconitum senanense	5	0
Plantae	aconitum septentrionale	2	2
Plantae	aconitum sinense	3	3
Plantae	aconitum sinomontanum	4	6
Plantae	aconitum sp	8	1
Plantae	aconitum subcuneatum	1	0
Plantae	aconitum sungpanense	6	0
Plantae	aconitum taipeicum	6	0
Plantae	aconitum transsectum	4	0
Plantae	aconitum uncinatum	2	0
Plantae	aconitum vilmorinianum	6	0
Plantae	aconitum volubile	6	0
Plantae	aconitum yesoense	1	0
Plantae	aconitum yuparense	4	0
Plantae	aconitum zuccarini	4	0
Animalia	acontia akbar	5	0
Animalia	acontia katrina	2	0
Animalia	aconura ribeiro	20	0
Animalia	aconurella prolixa	1	0
Animalia	acopa caroli	2	0
Unknown	acorn barnacle	43	0
Plantae	acorus calamus	293	159
Plantae	acorus calmus	3	0
Plantae	acorus gramineus	79	90
Plantae	acorus siro	1	0
Plantae	acorus sp	4	4
Animalia	acorynus pais	1	0
Animalia	acosmeryx castanea	12	0
Plantae	acosmium panamense	8	3
Animalia	acossus centerensis	2	0
Animalia	acossus populi	2	0
Animalia	acotyledon hyper	14	0
Plantae	acourtia nana	2	0
Plantae	acourtia thurberi	4	0
Plantae	acourtia wrightii	2	0
Animalia	acraea acerata	14	0
Animalia	acraea beni	1	0
Animalia	acraea bomba	5	0
Unknown	acraea crystalline	91	5
Animalia	acraea horta	4	0
Animalia	acraea nohara	10	0
Animalia	acraea philos	12	0
Animalia	acraea piva	33	0
Animalia	acraea polis	1	0
Animalia	acraephia stoica	147	0
Animalia	acraga caretta	6	0
Protozoa	acrasis rosea	2	0
Animalia	acratocnus ye	8	0
Fungi	acremoniella atra	5	2
Fungi	acremoniella thermophila	14	0
Fungi	acremonium alabamense	89	7
Fungi	acremonium apii	3	0
Fungi	acremonium arxii	2	0
Fungi	acremonium atrogriseum	1	0
Fungi	acremonium bacillisporum	6	8
Fungi	acremonium berkeleyanum	14	3
Fungi	acremonium boreale	9	0
Fungi	acremonium brachypenium	99	8
Fungi	acremonium breve	39	6
Fungi	acremonium cellulolyticus	193	40
Fungi	acremonium charticola	4	0
Fungi	acremonium chrysogenum	1832	247
Fungi	acremonium cucurbitacearum	7	1
Fungi	acremonium curvulum	1	0
Fungi	acremonium dichromosporum	78	4
Fungi	acremonium falciforme	33	4
Fungi	acremonium fusidioides	34	2
Fungi	acremonium hyalinum	3	0
Fungi	acremonium implicatum	5	0
Fungi	acremonium incoloratum	79	8
Fungi	acremonium kiliense	31	7
Fungi	acremonium persicinum	92	19
Fungi	acremonium pinkertoniae	76	8
Fungi	acremonium potronii	21	0
Fungi	acremonium recifei	18	1
Fungi	acremonium roseogriseum	79	5
Fungi	acremonium rutilum	1	0
Fungi	acremonium sordidulum	1	0
Fungi	acremonium sp	351	101
Fungi	acremonium spp	209	75
Fungi	acremonium strictum	843	210
Fungi	acremonium thermophilum	29	34
Fungi	acremonium tubakii	11	7
Fungi	acremonium zonatum	3	0
Animalia	acrida cinerea	1	0
Animalia	acrida exaltata	1	0
Unknown	acridinae nae	1	0
Animalia	acridium cancellation	2	0
Plantae	acridocarpus macrocalyx	3	0
Plantae	acridocarpus natalitius	1	0
Animalia	acridoschema isidori	25	0
Animalia	acrilla vignali	17	0
Animalia	acris crepitans	4	0
Animalia	acris hala	1	0
Animalia	acrobasis betulella	2	0
Animalia	acrobasis caryae	2	0
Animalia	acrobasis comptoniella	2	0
Animalia	acrobasis juglandis	3	0
Animalia	acrobasis neva	4	0
Animalia	acrobasis nuxvorella	4	2
Animalia	acrobasis rubrifasciella	2	0
Animalia	acrobasis rufilimbalis	1	0
Animalia	acrobasis sylviella	2	0
Animalia	acrobasis vaccinii	15	0
Animalia	acrobasis zacharias	8	0
Animalia	acrobasis zelleri	13	0
Virus	acrobasis zelleri entomopoxvirus	5	0
Animalia	acrobeles ciliatus	2	0
Animalia	acrobeles complexus	2	0
Animalia	acrobeles mariannae	2	0
Animalia	acrobeloides buetschlii	2	0
Animalia	acrobeloides maximus	1	0
Animalia	acrobeloides nanus	2	0
Animalia	acrobeloides tricornis	2	0
Plantae	acroblastum insular	1	0
Bacteria	acrocarpospora pleiomorpha	2	0
Bacteria	acrocarpospora sp	3	0
Animalia	acrocephalus baeticatus	24	0
Plantae	acroceras macrum	1	0
Animalia	acrocercops astaurota	4	0
Animalia	acrocercops lyrica	4	0
Plantae	acrochaete operculata	3	18
Plantae	acrochaete virdis	7	0
Plantae	acrochaetium flexuosum	1	0
Plantae	acrochaetium howei	6	0
Plantae	acrochaetium plumosum	1	0
Plantae	acrochaetium sagraeanum	1	0
Animalia	acrochordus javanicus	1	0
Plantae	acrocomia aculeata	5	0
Unknown	acrocystis atlantica	3	0
Animalia	acrocythere pichia	12	0
Fungi	acrodontium crateriforme	5	2
Fungi	acrodontium salmoneum	9	1
Fungi	acrodontium simplex	4	0
Animalia	acrogonia terminalis	3	0
Animalia	acrogonia virescens	2	1
Animalia	acrolepia alliella	18	0
Animalia	acrolepia assectela	2	2
Animalia	acrolepia assectella	3	0
Animalia	acrolepiopsis sapporensis	35	0
Animalia	acrolepiopsis suzukiella	25	0
Animalia	acrolobus emarginatus	2	0
Unknown	acrolophus caliginosus	1	0
Animalia	acrolophus empedocles	1	0
Animalia	acromyrmex crassispinus	7	0
Animalia	acromyrmex landolti	11	0
Animalia	acromyrmex octospinosus	8	1
Animalia	acromyrmex sp	3	0
Animalia	acromyrmex subterraneus	11	0
Animalia	acromyrmex versicolor	5	0
Animalia	acronesia abina	1	0
Animalia	acroneuria covelli	3	0
Animalia	acroneuria yuchi	2	0
Animalia	acronicta americana	2	0
Animalia	acronicta dactylina	2	0
Animalia	acronicta fragilis	2	0
Animalia	acronicta funeralis	2	0
Animalia	acronicta furcifera	3	0
Animalia	acronicta grisea	2	0
Animalia	acronicta hasta	2	0
Animalia	acronicta impressa	2	0
Animalia	acronicta innotata	2	0
Animalia	acronicta leporina	2	0
Animalia	acronicta lepusculina	5	0
Animalia	acronicta major	312	0
Animalia	acronicta oblinita	2	0
Animalia	acronicta psi	1	0
Animalia	acronicta saadi	4	0
Animalia	acronicta tristis	2	0
Animalia	acronicta vinnula	2	0
Plantae	acronychia acidula	2	0
Plantae	acronychia acronychioides	1	0
Plantae	acronychia baueri	1	0
Plantae	acronychia chooreechillum	1	0
Plantae	acronychia oblongifolia	1	0
Plantae	acronychia pedunculata	3	0
Plantae	acronychia wilcoxiana	1	0
Fungi	acrophialophora fusispora	9	0
Fungi	acrophialophora levis	7	8
Animalia	acrophylax sowai	1	0
Animalia	acropora aculeus	7	0
Animalia	acropora aspera	9	14
Animalia	acropora austera	4	0
Animalia	acropora carduus	4	0
[truncated: 81,284 more rows]

## Sheet: S2.1 Species 76274
Table S2.1 Resolved Latin Species Names and Genera
Kingdom	Resolved Name	Genus	Number of Publications (AGG)	Occurrences in Claims (SUM)					Note: In this worksheet 8 duplicate names have been deduplicated, 2 names involving noise removed, and unresolved abbreviations removed.
Plantae	aa sp	aa	18	0
Animalia	aaptos aaptos	aaptos	2	0						Kingdom Breakdown
Animalia	aaptos papillata	aaptos	27	0						Kingdom	Count of Resolved Name
Animalia	abacarus hystrix	abacarus	5	0						Plantae	26111
Plantae	abacopteris penangiana	abacopteris	2	0						Animalia	25087
Animalia	abaeis nicippe	abaeis	2	0						Fungi	7918
Animalia	abagrotis dodi	abagrotis	3	0						Bacteria	7754
Animalia	abalistes stellatus	abalistes	1	0						Unknown	6190
Unknown	abaratha saraya	abaratha	21	0						Protozoa	1360
Animalia	abarenicola claparedi	abarenicola	4	0						Chromista	994
Animalia	abarenicola pacifica	abarenicola	5	0						Virus	506
Animalia	abaria heth	abaria	1	0						Archaea	354
Animalia	abaria madhavi	abaria	3	0						Grand Total	76274
Plantae	abatia parviflora	abatia	1	0
Unknown	abaudi adami	abaudi	3	0
Animalia	abbreviata achari	abbreviata	8	0
Unknown	abdominal pores	abdominal	1	0
Animalia	abedus herberti	abedus	1	0
Plantae	abelia chinensis	abelia	7	0
Plantae	abelia grandiflora	abelia	9	0
Unknown	abelia oligophylla	abelia	1	0
Plantae	abelia schumannii	abelia	1	0
Plantae	abelia serrata	abelia	5	0
Unknown	abelia sp	abelia	33	0
Plantae	abeliophyllum distichum	abeliophyllum	1	3
Plantae	abelmoschus caillei	abelmoschus	3	4
Plantae	abelmoschus esculentus	abelmoschus	424	76
Plantae	abelmoschus ficulneus	abelmoschus	1	0
Plantae	abelmoschus manihot	abelmoschus	39	116
Plantae	abelmoschus moschatus	abelmoschus	94	76
Plantae	abelmoschus sagittifolius	abelmoschus	2	0
Unknown	abertia ovina	abertia	6	0
Animalia	abgrallaspis cyanophylli	abgrallaspis	1	0
Animalia	abgrallaspis ithacae	abgrallaspis	3	0
Animalia	abida attenuata	abida	5	0
Plantae	abies alba	abies	360	33
Plantae	abies amabilis	abies	1006	11
Plantae	abies balsamea	abies	1145	31
Plantae	abies beshanzuensis	abies	4	0
Plantae	abies cephalonica	abies	16	3
Plantae	abies concolor	abies	130	12
Plantae	abies delavayi	abies	2	0
Plantae	abies fargesii	abies	2	0
Plantae	abies firma	abies	36	7
Plantae	abies fraseri	abies	25	11
Plantae	abies glauca	abies	3	0
Plantae	abies grandis	abies	268	55
Plantae	abies guatemalensis	abies	1	0
Plantae	abies holophylla	abies	6	0
Plantae	abies homolepis	abies	10	0
Plantae	abies homolepsis	abies	2	0
Plantae	abies koreana	abies	10	1
Plantae	abies lasiocarpa	abies	129	15
Plantae	abies magni	abies	1	0
Plantae	abies magnifica	abies	85	4
Plantae	abies marie	abies	12	0
Plantae	abies mariesii	abies	8	0
Plantae	abies nephrolepis	abies	1	0
Plantae	abies nephrolepsis	abies	2	0
Plantae	abies nordmanniana	abies	21	10
Plantae	abies norma	abies	1	0
Plantae	abies normanniana	abies	2	2
Plantae	abies pindrow	abies	16	5
Plantae	abies pinsapo	abies	10	1
Plantae	abies procera	abies	133	10
Plantae	abies sachalinensis	abies	33	3
Plantae	abies sibirica	abies	140	31
Plantae	abies sp	abies	21	6
Plantae	abies species	abies	11	0
Plantae	abies spectabilis	abies	18	4
Plantae	abies veitchii	abies	7	0
Bacteria	abiotrophia defectiva	abiotrophia	42	18
Animalia	ablabesmyia aspera	ablabesmyia	6	0
Animalia	ablabys binotatus	ablabys	1	0
Animalia	ablennes hians	ablennes	3	4
Animalia	ablita adin	ablita	8	0
Fungi	abortiporus biennis	abortiporus	2	0
Bacteria	abortuslike bacteria	abortuslike	119	1
Animalia	abra abra	abra	1	0
Animalia	abra alba	abra	2	0
Animalia	abra cadabra	abra	2	0
Animalia	abra nitida	abra	1	0
Animalia	abramis brama	abramis	9	3
Animalia	abramis parsa	abramis	1	0
Animalia	abramites hypselonotus	abramites	1	0
Animalia	abraxas grossulariata	abraxas	2	0
Animalia	abraxas miranda	abraxas	3	0
Animalia	abraximorpha esta	abraximorpha	80	2
Plantae	abroma augustum	abroma	45	0
Plantae	abronia fragrans	abronia	2	0
Plantae	abronia nana	abronia	1	0
Plantae	abronia villosa	abronia	12	0
Plantae	abronia wootonii	abronia	2	0
Unknown	abrotica barberi	abrotica	3	0
Unknown	abrus cantoniensis	abrus	7	2
Unknown	abrus mollis	abrus	4	0
Plantae	abrus precatorius	abrus	399	33
Plantae	abrus pulchellus	abrus	18	0
Fungi	absidia caerulea	absidia	153	69
Fungi	absidia cylindrospora	absidia	49	35
Fungi	absidia glauca	absidia	100	55
Fungi	absidia griseola	absidia	44	12
Unknown	absidia hesseltinei	absidia	2	0
Unknown	absidia lichtheimi	absidia	21	10
Fungi	absidia pseudocylindrospora	absidia	22	19
Fungi	absidia reflexa	absidia	110	9
Fungi	absidia repens	absidia	28	35
Fungi	absidia spinosa	absidia	106	10
Unknown	absidia sporophora-variabilis	absidia	7	1
Unknown	absidia zychae	absidia	5	0
Animalia	abudefduf conformis	abudefduf	1	0
Fungi	abundisporus pubertatis	abundisporus	11	16
Animalia	aburina piana	aburina	1	0
Animalia	aburria pipile	aburria	2	0
Plantae	abuta grandifolia	abuta	2	0
Plantae	abuta velutina	abuta	1	0
Plantae	abutilon abutiloides	abutilon	2	0
Plantae	abutilon hybridum	abutilon	6	0
Plantae	abutilon indicum	abutilon	6	1
Plantae	abutilon megapotamicum	abutilon	3	2
Plantae	abutilon sp	abutilon	48	0
Plantae	abutilon teophrasti	abutilon	1	0
Plantae	abutilon theophrasti	abutilon	3240	59
Plantae	abutilon theophrastii	abutilon	44	0
Plantae	abutilon theoprasti	abutilon	37	0
Plantae	abutilon theorhrasti	abutilon	1	0
Plantae	abutilon trisulcatum	abutilon	2	0
Plantae	abutilon vexillarium	abutilon	4	0
Animalia	abuyogocoris liwo	abuyogocoris	4	0
Animalia	acaca fascicularis	acaca	2	0
Plantae	acacia acinacea	acacia	1	0
Plantae	acacia aculeatissima	acacia	1	0
Plantae	acacia ampliceps	acacia	1	0
Plantae	acacia anceps	acacia	5	0
Plantae	acacia andamanica	acacia	26	40
Plantae	acacia aneura	acacia	27	0
Plantae	acacia ara	acacia	6	0
Plantae	acacia aulacocarpa	acacia	1	0
Plantae	acacia auriculiformis	acacia	48	40
Plantae	acacia baileyana	acacia	16	0
Plantae	acacia berlandieri	acacia	2	0
Plantae	acacia binervia	acacia	1	0
Plantae	acacia brachybotrya	acacia	1	0
Plantae	acacia brachystachya	acacia	23	0
Plantae	acacia brevispica	acacia	5	1
Plantae	acacia bussei	acacia	2	1
Plantae	acacia bynoeana	acacia	1	0
Plantae	acacia calamifolia	acacia	1	0
Plantae	acacia cana	acacia	5	1
Plantae	acacia cardiophylla	acacia	1	0
Plantae	acacia catechu	acacia	290	200
Plantae	acacia caven	acacia	2	0
Plantae	acacia colei	acacia	6	2
Plantae	acacia concurrens	acacia	1	2
Plantae	acacia confusa	acacia	19	1
Plantae	acacia constricta	acacia	6	0
Plantae	acacia coriacea	acacia	1	0
Plantae	acacia cornigera	acacia	1	0
Plantae	acacia crassicarpa	acacia	6	0
Plantae	acacia cultriformis	acacia	8	2
Plantae	acacia cupularis	acacia	6	2
Plantae	acacia cyclops	acacia	2	2
Plantae	acacia deanei	acacia	1	1
Plantae	acacia decora	acacia	1	0
Plantae	acacia drepanolobium	acacia	22	2
Plantae	acacia erioloba	acacia	1	0
Plantae	acacia excelsa	acacia	4	0
Plantae	acacia farnesiana	acacia	81	52
Plantae	acacia ferruginea	acacia	1	0
Plantae	acacia fimbriata	acacia	1	0
Plantae	acacia galpinii	acacia	429	139
Plantae	acacia genistifolia	acacia	1	0
Plantae	acacia glaucoptera	acacia	30	54
Plantae	acacia greggii	acacia	13	0
Plantae	acacia gregii	acacia	1	0
Plantae	acacia gummifera	acacia	4	2
Plantae	acacia hamiltoniana	acacia	10	2
Plantae	acacia hamulosa	acacia	1	0
Plantae	acacia harpophylla	acacia	1	0
Plantae	acacia horrida	acacia	1	0
Plantae	acacia howittii	acacia	3	0
Plantae	acacia implexa	acacia	1	0
Plantae	acacia karroo	acacia	9	5
Plantae	acacia kettlewelliae	acacia	1	0
Plantae	acacia koa	acacia	10	1
Plantae	acacia laeta	acacia	21	1
Plantae	acacia lenticularis	acacia	1	0
Plantae	acacia leprosa	acacia	1	0
Plantae	acacia leucolobia	acacia	94	62
Plantae	acacia leucophloea	acacia	2	0
Plantae	acacia loderi	acacia	1	0
Plantae	acacia longifolia	acacia	15	0
Plantae	acacia mangium	acacia	92	106
Plantae	acacia maras	acacia	2	0
Plantae	acacia mea	acacia	61	0
Plantae	acacia mearnsii	acacia	94	97
Plantae	acacia megaladena	acacia	25	37
Plantae	acacia melanoxylon	acacia	6	0
Plantae	acacia mellifera	acacia	2	2
Plantae	acacia merrillii	acacia	42	63
Plantae	acacia mollisima	acacia	4	0
Plantae	acacia mucronata	acacia	1	2
Plantae	acacia murrayana	acacia	1	0
Plantae	acacia nigrescens	acacia	1	0
Plantae	acacia nilotica	acacia	151	192
Plantae	acacia obliquinervia	acacia	1	0
Plantae	acacia omalophylla	acacia	1	0
Plantae	acacia oswaldii	acacia	22	0
Plantae	acacia pendula	acacia	1	0
Plantae	acacia peuce	acacia	2	0
Plantae	acacia podalyriifolia	acacia	2	0
Plantae	acacia polyacantha	acacia	15	0
Plantae	acacia pravissima	acacia	5	1
Plantae	acacia pringle	acacia	3	0
Plantae	acacia pubescens	acacia	1	0
Plantae	acacia pycnantha	acacia	20	17
Plantae	acacia redolens	acacia	1	0
Plantae	acacia reficiens	acacia	2	0
Plantae	acacia rigidula	acacia	4	10
Plantae	acacia rubida	acacia	1	0
Plantae	acacia sandra	acacia	2	0
Plantae	acacia seyal	acacia	236	42
Plantae	acacia sieberiana	acacia	1	0
Plantae	acacia sp	acacia	78	2
Plantae	acacia spec	acacia	13	11
Plantae	acacia spectabilis	acacia	1	0
Plantae	acacia spirorbis	acacia	1	4
Plantae	acacia stricta	acacia	2	0
Plantae	acacia suaveolens	acacia	3	0
Plantae	acacia subulata	acacia	1	0
Plantae	acacia terminalis	acacia	1	0
Plantae	acacia thoma	acacia	4	0
Plantae	acacia tortilis	acacia	32	2
Plantae	acacia ulicifolia	acacia	1	0
Plantae	acacia verek	acacia	4	1
Plantae	acacia vestita	acacia	1	0
Plantae	acacia victoria	acacia	1	0
Plantae	acacia victoriae	acacia	61	93
Unknown	acaelius cadmium	acaelius	12	1
Plantae	acaena alpina	acaena	5	0
Plantae	acaena anserinifolia	acaena	5	0
Plantae	acaena argentea	acaena	5	0
Plantae	acaena caesiiglauca	acaena	5	0
Plantae	acaena cylindristachya	acaena	5	0
Plantae	acaena echinata	acaena	5	0
Plantae	acaena elongata	acaena	5	0
Plantae	acaena eupatoria	acaena	5	0
Plantae	acaena fissistipula	acaena	5	0
Plantae	acaena inermis	acaena	5	0
Plantae	acaena latebrosa	acaena	5	0
Plantae	acaena lucida	acaena	5	0
Plantae	acaena macrocephala	acaena	5	0
Plantae	acaena magellanica	acaena	8	0
Plantae	acaena masafuerana	acaena	5	0
Unknown	acaena massa	acaena	2	0
Plantae	acaena montana	acaena	5	0
Plantae	acaena novaezelandiae	acaena	5	0
Plantae	acaena ovalifolia	acaena	6	0
Plantae	acaena pinnatifida	acaena	8	0
Plantae	acaena splendens	acaena	5	0
Plantae	acaena subincisa	acaena	5	0
Plantae	acajou blanc	acajou	27	0
Animalia	acalitus essigi	acalitus	12	0
Animalia	acalitus rudis	acalitus	3	0
Animalia	acalitus vaccinii	acalitus	4	0
Animalia	acalolepta luxuriosa	acalolepta	2	0
Animalia	acalycigorgia inermis	acalycigorgia	9	0
Animalia	acalymma trivittata	acalymma	3	0
Animalia	acalymma trivittatum	acalymma	4	0
Animalia	acalymma vittata	acalymma	5	0
Animalia	acalymma vittatum	acalymma	40	1
Plantae	acalypha amentacea	acalypha	14	3
Plantae	acalypha australis	acalypha	75	0
Plantae	acalypha californica	acalypha	2	0
Plantae	acalypha chamaedrifolia	acalypha	2	2
Plantae	acalypha godseffiana	acalypha	1	0
Plantae	acalypha hispida	acalypha	7	5
Plantae	acalypha indica	acalypha	10	2
Plantae	acalypha ornata	acalypha	3	0
Plantae	acalypha phleoides	acalypha	2	0
Plantae	acalypha sp	acalypha	2	0
Animalia	acandona memoria	acandona	1	0
Protozoa	acanthamoeba astronyxis	acanthamoeba	47	4
Protozoa	acanthamoeba castelanii	acanthamoeba	5	0
Protozoa	acanthamoeba castellanii	acanthamoeba	282	22
Protozoa	acanthamoeba comandoni	acanthamoeba	2	0
Protozoa	acanthamoeba culbertsoni	acanthamoeba	71	4
Protozoa	acanthamoeba divionensis	acanthamoeba	3	0
Protozoa	acanthamoeba hatchetti	acanthamoeba	45	5
Protozoa	acanthamoeba keratitis	acanthamoeba	575	5
Protozoa	acanthamoeba mauritaniensis	acanthamoeba	4	0
Protozoa	acanthamoeba palestinensis	acanthamoeba	5	0
Protozoa	acanthamoeba polypha	acanthamoeba	1	0
Protozoa	acanthamoeba polyphaga	acanthamoeba	93	9
Virus	acanthamoeba polyphaga mimivirus	acanthamoeba	7	0
Protozoa	acanthamoeba rhysodes	acanthamoeba	41	4
Protozoa	acanthamoeba royreba	acanthamoeba	15	0
Protozoa	acanthamoeba sp	acanthamoeba	137	33
Protozoa	acanthamoeba tubiashi	acanthamoeba	2	0
Animalia	acanthaster planci	acanthaster	7	3
Animalia	acanthastrea echinata	acanthastrea	4	0
Animalia	acanthastrea hemprichi	acanthastrea	4	0
Animalia	acanthastrea ishigakiensis	acanthastrea	4	0
Plantae	acanthea virilis	acanthea	3	0
Animalia	acanthella cavernosa	acanthella	5	0
Animalia	acanthemblemaria spinosa	acanthemblemaria	1	0
Animalia	acanthephyra eximia	acanthephyra	5	0
Animalia	acanthephyra purpurea	acanthephyra	7	0
Animalia	acanthermia sabata	acanthermia	2	0
Animalia	acanthinula aculeata	acanthinula	3	1
Animalia	acanthiops faro	acanthiops	1	0
Animalia	acanthobothrium apparently	acanthobothrium	36	0
Animalia	acanthobothrium shastri	acanthobothrium	13	0
Animalia	acanthocardia tuberculatum	acanthocardia	1	0
Animalia	acanthocephala femorata	acanthocephala	1	0
Animalia	acanthocephala terminalis	acanthocephala	1	0
Unknown	acanthocephalus sp	acanthocephalus	1	2
Animalia	acanthochaetetes horiguchi	acanthochaetetes	36	0
Animalia	acanthocheilonema vitae	acanthocheilonema	10	0
Animalia	acanthocheilonema viteae	acanthocheilonema	39	9
Animalia	acanthochelys spixii	acanthochelys	2	0
Plantae	acanthochlamys bracteata	acanthochlamys	1	0
Animalia	acanthochromis polyacanthus	acanthochromis	1	0
Animalia	acanthocinus princeps	acanthocinus	2	0
Animalia	acanthocoris sordidus	acanthocoris	10	0
Animalia	acanthocyclops morimoto	acanthocyclops	37	0
Animalia	acanthocythereis salehi	acanthocythereis	5	0
Animalia	acanthodelta boris	acanthodelta	81	0
Animalia	acanthogobius flavimanus	acanthogobius	2	0
Animalia	acanthograptus mui	acanthograptus	7	0
Animalia	acanthogyrus tripathi	acanthogyrus	4	0
Plantae	acantholippia serie	acantholippia	1	0
Animalia	acantholyda erythrocephala	acantholyda	3	0
Animalia	acantholyda parki	acantholyda	2	0
Animalia	acantholyda zappei	acantholyda	3	0
Animalia	acanthomolgus hales	acanthomolgus	2	0
Animalia	acanthomyops claviger	acanthomyops	2	0
Animalia	acanthomyops interjectus	acanthomyops	14	0
Animalia	acanthonevra sp	acanthonevra	1	0
Animalia	acanthopagrus berda	acanthopagrus	7	16
Animalia	acanthopagrus butcheri	acanthopagrus	1	1
Animalia	acanthopagrus chinshira	acanthopagrus	4	2
Animalia	acanthopagrus latus	acanthopagrus	5	4
Animalia	acanthopagrus schlegelii	acanthopagrus	35	1
Animalia	acanthopagrus shlegeli	acanthopagrus	1	0
Unknown	acanthopanax gracilis	acanthopanax	2	1
Plantae	acanthopanax sessiliflorum	acanthopanax	6	5
Plantae	acanthopanax sieboldianum	acanthopanax	9	2
Unknown	acanthopanax sp	acanthopanax	6	0
Plantae	acanthopeltis hirsuta	acanthopeltis	3	0
Plantae	acanthopeltis japonica	acanthopeltis	32	2
Animalia	acanthophis antarcticus	acanthophis	17	6
Animalia	acanthophis praelongus	acanthophis	1	0
Animalia	acanthophis pyrrhus	acanthophis	1	0
Animalia	acanthophis sp	acanthophis	4	0
Plantae	acanthophyllum squarrosum	acanthophyllum	19	2
Fungi	acanthophysellum lividocoeruleum	acanthophysellum	1	0
Fungi	acanthophysium bisporum	acanthophysium	1	0
Unknown	acanthopis antarcticus	acanthopis	21	0
Animalia	acanthoplesiops naka	acanthoplesiops	10	0
Animalia	acanthopleura granulata	acanthopleura	4	0
Animalia	acanthoplusia agnata	acanthoplusia	8	0
Animalia	acanthoproctus cervinus	acanthoproctus	1	3
Animalia	acanthopsoides molobrion	acanthopsoides	1	2
Unknown	acanthopthalmus kuhlii	acanthopthalmus	6	0
Animalia	acanthoscelides cesari	acanthoscelides	1	0
Animalia	acanthoscelides obtectus	acanthoscelides	2018	7
Animalia	acanthoscurria gomesiana	acanthoscurria	15	2
Animalia	acanthosentis sp	acanthosentis	1	1
Plantae	acanthospermum australe	acanthospermum	5	4
Plantae	acanthospermum hispidum	acanthospermum	46	18
Animalia	acanthostichus quadratus	acanthostichus	1	0
Fungi	acanthostigma perpusillum	acanthostigma	2	0
Unknown	acanthostomum nigeri	acanthostomum	1	0
Animalia	acanthostracion quadricornis	acanthostracion	5	1
Unknown	acanthothyris defined	acanthothyris	60	11
Animalia	acanthurus achilles	acanthurus	1	0
Animalia	acanthurus blochii	acanthurus	2	0
Animalia	acanthurus coeruleus	acanthurus	1	0
Animalia	acanthurus dussumieri	acanthurus	1	0
Animalia	acanthurus gahhm	acanthurus	1	0
Animalia	acanthurus kaber	acanthurus	1	0
Animalia	acanthurus leucosternon	acanthurus	5	0
Animalia	acanthurus lineatus	acanthurus	4	4
Animalia	acanthurus maculiceps	acanthurus	1	0
Animalia	acanthurus monroviae	acanthurus	1	0
Animalia	acanthurus nigrofuscus	acanthurus	1	0
Animalia	acanthurus olivaceus	acanthurus	1	0
Animalia	acanthurus sohal	acanthurus	1	0
Animalia	acanthurus sp	acanthurus	5	8
Animalia	acanthurus tennentii	acanthurus	1	0
Animalia	acanthurus triostegus	acanthurus	4	4
Animalia	acanthurus xanthopterus	acanthurus	6	3
Plantae	acanthus arboreus	acanthus	5	2
Plantae	acanthus carduaceus	acanthus	1	2
Plantae	acanthus dioscoridis	acanthus	6	3
Plantae	acanthus hungaricus	acanthus	1	2
Plantae	acanthus ilicifolius	acanthus	3	2
Unknown	acanthus illicifolius	acanthus	4	5
Plantae	acanthus mollis	acanthus	2	2
Plantae	acanthus montanus	acanthus	1	2
Plantae	acanthus spinosus	acanthus	2	2
Plantae	acanthus syriacus	acanthus	1	2
Unknown	acantocheilonema viteae	acantocheilonema	1	0
Animalia	acantopsis choirorhynchus	acantopsis	1	0
Animalia	acantopsis octoactinotos	acantopsis	1	0
Animalia	acaphylla theae	acaphylla	41	0
Animalia	acaphylla theavagrans	acaphylla	27	0
Animalia	acarapis woodi	acarapis	79	17
Unknown	acarapsis woodi	acarapsis	31	0
Animalia	acari formes	acari	1	0
Unknown	acaria afra	acaria	1	1
Animalia	acarichthys heckelii	acarichthys	1	0
Animalia	acaroceras schatten	acaroceras	1	0
Fungi	acaromyces ingoldii	acaromyces	5	24
Animalia	acaronia nasa	acaronia	8	0
Fungi	acarospora fuscata	acarospora	1	0
Fungi	acarospora sp	acarospora	1	0
Animalia	acartia clausi	acartia	2	1
Animalia	acartia omori	acartia	7	0
Animalia	acartia sinjiensis	acartia	2	0
Animalia	acartia sp	acartia	2	0
Animalia	acartia spp	acartia	4	0
Animalia	acartia tonsa	acartia	49	17
Animalia	acarus farris	acarus	23	6
Animalia	acarus immobilis	acarus	1	0
Animalia	acarus siro	acarus	2162	33
Animalia	acarus spp	acarus	1307	1
Bacteria	acaryochloris marina	acaryochloris	34	1
Bacteria	acaryochloris sp	acaryochloris	2	0
Animalia	acaudaleyrodes rachipora	acaudaleyrodes	1	0
Fungi	acaulopage cercospora	acaulopage	1	0
Fungi	acaulospora delicata	acaulospora	6	0
Fungi	acaulospora foveata	acaulospora	1	0
Fungi	acaulospora laevis	acaulospora	7	2
Fungi	acaulospora longula	acaulospora	4	2
Fungi	acaulospora mellea	acaulospora	3	0
Fungi	acaulospora morrowiae	acaulospora	2	2
Fungi	acaulospora scrobiculata	acaulospora	3	2
Fungi	acaulospora sp	acaulospora	2	0
Plantae	acca sellowiana	acca	192	5
Unknown	accharomyces batatae	accharomyces	1	0
Unknown	accharomyces serva	accharomyces	1	0
Animalia	accipiter gentilis	accipiter	1	0
Animalia	accipiter hawaii	accipiter	7	0
Animalia	accipiter nisus	accipiter	1	1
Animalia	accipiter optimi	accipiter	1	0
Animalia	accipiter trivirgatus	accipiter	1	0
Animalia	acea angustifolia	acea	7	0
Animalia	acea botrytis	acea	4	0
Animalia	acea pallida	acea	4	0
Animalia	aceeca dee	aceeca	14	0
Unknown	acelaria scoparia	acelaria	24	2
Unknown	acentor varia	acentor	7	0
Unknown	acentor variabilis	acentor	6	1
Animalia	acentrogobius janthinopterus	acentrogobius	3	8
Plantae	acer barbatum	acer	2	0
Plantae	acer buergerianum	acer	7	4
Plantae	acer campestre	acer	31	4
Plantae	acer chienii	acer	4	0
Plantae	acer chingii	acer	4	0
Plantae	acer circinatum	acer	3	0
Plantae	acer davidii	acer	4	0
Plantae	acer dissectum	acer	1	0
Plantae	acer freemanii	acer	2	1
Plantae	acer ginnala	acer	9	1
Plantae	acer ginnale	acer	1	0
Plantae	acer glabrum	acer	2	0
Plantae	acer griseum	acer	6	6
Plantae	acer japonicum	acer	6	0
Plantae	acer kawakami	acer	26	0
Plantae	acer laxiflorum	acer	4	0
Plantae	acer macrophyllum	acer	29	1
Plantae	acer mandshuricum	acer	4	0
Plantae	acer maximowiczianum	acer	36	12
Plantae	acer mono	acer	14	1
Plantae	acer negundo	acer	55	4
Plantae	acer nigrum	acer	11	4
Plantae	acer okamotoanum	acer	3	0
Plantae	acer orientale	acer	4	0
Plantae	acer palmatum	acer	61	13
Plantae	acer pensylvanicum	acer	1	0
Plantae	acer pictum	acer	1	0
Plantae	acer plantanoides	acer	5	0
Plantae	acer platanoides	acer	58	7
Plantae	acer pseudoplantanus	acer	10	0
Plantae	acer pseudoplatanus	acer	183	70
Plantae	acer pseudosieboldianum	acer	1	1
Plantae	acer rubrum	acer	94	11
Plantae	acer saccharinum	acer	118	5
Plantae	acer saccharum	acer	117	13
Plantae	acer section	acer	2	0
Plantae	acer shirasawanum	acer	2	2
Plantae	acer sinense	acer	6	0
Plantae	acer sinopurpurascens	acer	2	0
Plantae	acer sp	acer	31	0
Plantae	acer species	acer	9	2
Plantae	acer spicatum	acer	4	2
Plantae	acer tataricum	acer	17	3
Plantae	acer triflorum	acer	2	6
Plantae	acer truncatum	acer	20	9
Plantae	acer wilsonii	acer	4	0
Plantae	acer yui	acer	4	0
Animalia	aceraius emas	aceraius	1	0
Plantae	aceranthus sagittatus	aceranthus	1	0
Animalia	aceria anthonomus	aceria	1	0
Animalia	aceria brachytarsus	aceria	11	0
Animalia	aceria campestricola	aceria	3	0
Animalia	aceria cynodoniensis	aceria	1	0
Animalia	aceria diospyri	aceria	4	0
Animalia	aceria dispar	aceria	3	0
Animalia	aceria elongatus	aceria	3	0
Animalia	aceria essigi	aceria	8	0
Animalia	aceria ficus	aceria	11	0
Animalia	aceria fraxiniflora	aceria	2	0
Animalia	aceria fraxinivorus	aceria	4	0
Animalia	aceria granati	aceria	12	0
Animalia	aceria litchii	aceria	2	0
Animalia	aceria mangiferae	aceria	33	0
Animalia	aceria parapopuli	aceria	13	0
Animalia	aceria schlechtendali	aceria	2	0
Animalia	aceria sheldoni	aceria	1144	1
Animalia	aceria sp	aceria	1	0
Animalia	aceria tosichella	aceria	83	0
Animalia	aceria tulipae	aceria	398	3
Animalia	acericecis ocellaris	acericecis	2	0
Plantae	aceriphyllum rossii	aceriphyllum	5	11
Animalia	acerotella boter	acerotella	1	0
Animalia	acestrocephalus ginesi	acestrocephalus	19	0
Animalia	acestrorhynchus falcirostris	acestrorhynchus	1	0
Plantae	acetabularia acetabulum	acetabularia	50	0
Plantae	acetabularia calyculus	acetabularia	5	0
Plantae	acetabularia crenulata	acetabularia	1	0
Plantae	acetabularia dentata	acetabularia	1	0
Plantae	acetabularia farlowii	acetabularia	1	0
Plantae	acetabularia kilneri	acetabularia	1	0
Plantae	acetabularia major	acetabularia	1	0
Plantae	acetabularia ryukyuensis	acetabularia	10	1
Plantae	acetabularia schenckii	acetabularia	1	0
Unknown	acetanaerobacter sp	acetanaerobacter	3	1
Bacteria	acetanaerobacterium elongatum	acetanaerobacterium	1	0
Animalia	acetes japonicus	acetes	2	0
Animalia	acetes sp	acetes	2	0
Bacteria	acetitomaculum ruminis	acetitomaculum	26	0
Bacteria	acetivibrio cellulolyticus	acetivibrio	25	9
Bacteria	acetivibrio cellulosolvens	acetivibrio	2	0
Bacteria	acetivibrio ethanolgignens	acetivibrio	6	0
Bacteria	acetivibrio multivorans	acetivibrio	6	0
Bacteria	acetoanaerobium noterae	acetoanaerobium	31	2
Bacteria	acetobacter aceti	acetobacter	641	231
Bacteria	acetobacter acetigenus	acetobacter	11	1
Bacteria	acetobacter acetosus	acetobacter	5	1
Bacteria	acetobacter ascendens	acetobacter	9	2
Bacteria	acetobacter calcoaceticus	acetobacter	4	1
Bacteria	acetobacter cerevisiae	acetobacter	16	5
Bacteria	acetobacter cibinongensis	acetobacter	11	2
Bacteria	acetobacter estunensis	acetobacter	5	1
Bacteria	acetobacter ghanensis	acetobacter	2	12
Bacteria	acetobacter indonesiensis	acetobacter	16	2
Bacteria	acetobacter kuetzingianus	acetobacter	1	0
Bacteria	acetobacter lovaniensis	acetobacter	12	3
Bacteria	acetobacter malorum	acetobacter	13	8
Bacteria	acetobacter melanogenum	acetobacter	3	3
Bacteria	acetobacter mesoxydans	acetobacter	4	1
Bacteria	acetobacter oeni	acetobacter	2	1
Bacteria	acetobacter orientalis	acetobacter	19	2
Bacteria	acetobacter orleanensis	acetobacter	25	1
Bacteria	acetobacter pasteurianum	acetobacter	38	7
Bacteria	acetobacter pasteurianus	acetobacter	430	136
Bacteria	acetobacter peroxydans	acetobacter	19	2
Bacteria	acetobacter pomorum	acetobacter	12	2
Bacteria	acetobacter proteus	acetobacter	1	2
Bacteria	acetobacter schuetzenbachii	acetobacter	1	1
Bacteria	acetobacter senegalensis	acetobacter	3	12
Bacteria	acetobacter sp	acetobacter	251	175
Bacteria	acetobacter syzygii	acetobacter	10	12
Bacteria	acetobacter tropicalis	acetobacter	18	12
Bacteria	acetobacter xylinum	acetobacter	1233	301
Bacteria	acetobacter xylinus	acetobacter	97	4
Bacteria	acetobacterium bakii	acetobacterium	2	0
Bacteria	acetobacterium carbinolicum	acetobacterium	9	0
Bacteria	acetobacterium dehalogenans	acetobacterium	2	0
Bacteria	acetobacterium fimetarium	acetobacterium	2	0
Bacteria	acetobacterium malicum	acetobacterium	5	0
Bacteria	acetobacterium paludosum	acetobacterium	2	0
Bacteria	acetobacterium psammolithicum	acetobacterium	2	0
Bacteria	acetobacterium sp	acetobacterium	23	7
Bacteria	acetobacterium submarinus	acetobacterium	2	0
Bacteria	acetobacterium tundrae	acetobacterium	2	0
Bacteria	acetobacterium wieringae	acetobacterium	10	0
Bacteria	acetobacterium woodi	acetobacterium	1	1
Bacteria	acetobacterium woodii	acetobacterium	109	29
Bacteria	acetobacterium xylinum	acetobacterium	5	0
Bacteria	acetofilamentum rigidum	acetofilamentum	2	0
Bacteria	acetohalobium arabaticum	acetohalobium	1	0
Bacteria	acetomicrobium faecale	acetomicrobium	3	1
Bacteria	acetomicrobium flavidum	acetomicrobium	9	8
Bacteria	acetomonas suboxydans	acetomonas	4	0
Plantae	acetosa vesicaria	acetosa	3	2
Bacteria	acetothermus paucivorans	acetothermus	2	0
Unknown	ach corrugated	ach	5	0
Unknown	ach deora	ach	2	0
Unknown	ach wheatley	ach	15	0
Animalia	achaea janata	achaea	13	1
Animalia	achaearanea barra	achaearanea	9	0
Animalia	achaearanea culcivora	achaearanea	2	0
Animalia	achaearanea tepidariorum	achaearanea	4	0
Animalia	achaeta spp	achaeta	1	0
Fungi	achaetomium globosum	achaetomium	11	1
Animalia	achatina achatina	achatina	2	1
Animalia	achatina alabaster	achatina	2	0
Animalia	achatina fulica	achatina	181	3
Animalia	achatina granulata	achatina	5	0
Animalia	achatina monochromatica	achatina	2	1
Animalia	achatina zanzibarica	achatina	4	0
Animalia	achatinella carta	achatinella	6	0
Animalia	achatinella castania	achatinella	2	0
Animalia	achatinella smith	achatinella	1668	2
Animalia	achatinella spalding	achatinella	1	0
Animalia	acheilus marconi	acheilus	4	0
Animalia	achelia litke	achelia	1	0
Animalia	achelura hai	achelura	2	0
Animalia	acherontia atropos	acherontia	3	0
Animalia	acheta dom	acheta	14	0
Animalia	acheta domesticus	acheta	2701	14
Animalia	achia spina	achia	1	0
Unknown	achillaea millefolium	achillaea	10	12
Plantae	achillea ageratum	achillea	8	3
Plantae	achillea alpina	achillea	39	0
Plantae	achillea arabica	achillea	9	0
Plantae	achillea asiatica	achillea	2	0
Plantae	achillea clavenae	achillea	3	3
Plantae	achillea conferta	achillea	7	0
Plantae	achillea distans	achillea	5	0
Plantae	achillea erba-rotta	achillea	4	3
Plantae	achillea filipendula	achillea	3	3
Plantae	achillea filipendulina	achillea	7	0
Plantae	achillea fraasii	achillea	1	0
Plantae	achillea fragrantissima	achillea	7	8
Plantae	achillea milefolium	achillea	28	0
Plantae	achillea millefolia	achillea	32	0
Plantae	achillea millefolium	achillea	566	133
Plantae	achillea millefollium	achillea	7	0
Plantae	achillea milleifolium	achillea	2	0
Plantae	achillea moschata	achillea	2	0
Plantae	achillea nobilis	achillea	3	1
Plantae	achillea ptarmica	achillea	23	3
Plantae	achillea salicifolia	achillea	3	3
Plantae	achillea sp	achillea	8	8
Plantae	achillea species	achillea	7	2
Plantae	achillea taygetea	achillea	1	0
Plantae	achillea wilsoniana	achillea	7	2
Animalia	achilus flammeus	achilus	3	0
Unknown	achilus leptophylla	achilus	1	0
Plantae	achimenes chirita	achimenes	1	0
Unknown	achinotus blochii	achinotus	1	0
Chromista	achlya ambisexualis	achlya	16	0
Chromista	achlya bisexualis	achlya	4	3
Chromista	achlya conspicua	achlya	7	0
Chromista	achlya heterosexualis	achlya	2	0
Chromista	achlya klebsiana	achlya	21	0
Unknown	achlya sp	achlya	1	0
Plantae	achlys triphylla	achlys	2	0
Animalia	achna vari	achna	1	0
Plantae	achnanthes amoena	achnanthes	31	2
Plantae	achnanthes brevipes	achnanthes	18	2
Plantae	achnanthes exigua	achnanthes	1	0
Plantae	achnanthes longipes	achnanthes	15	2
Plantae	achnanthes sp	achnanthes	2	0
Plantae	achnatherum hymenoides	achnatherum	11	0
Plantae	achnatherum inebrians	achnatherum	2	0
Plantae	achnatherum robustum	achnatherum	4	0
Plantae	achnatherum splendens	achnatherum	2	0
Unknown	achoea janata	achoea	37	0
Bacteria	acholeplasma axanthum	acholeplasma	36	0
Bacteria	acholeplasma equifetale	acholeplasma	1	0
Bacteria	acholeplasma granularum	acholeplasma	31	0
Bacteria	acholeplasma laidlawii	acholeplasma	451	140
Bacteria	acholeplasma oculi	acholeplasma	3	0
Bacteria	acholeplasma palmae	acholeplasma	5	1
Bacteria	acholeplasma sp	acholeplasma	4	0
Bacteria	acholeplasma vituli	acholeplasma	2	0
Unknown	achorutes yamagata	achorutes	1	0
Animalia	achramorpha jenkin	achramorpha	2	0
Unknown	achroea grisella	achroea	1	0
Animalia	achroia grisella	achroia	779	4
Animalia	achromadora pseudomicoletzkyi	achromadora	1	0
Animalia	achromadora ruricola	achromadora	2	0
Animalia	achromadora semiarmata	achromadora	2	0
Animalia	achromadora tenax	achromadora	2	0
Animalia	achromadora terricola	achromadora	2	0
Plantae	achromatium oxaliferum	achromatium	3	0
Bacteria	achromatium sp	achromatium	4	8
Bacteria	achromobacter aceris	achromobacter	4	1
Bacteria	achromobacter agile	achromobacter	17	0
Bacteria	achromobacter alcaligenes	achromobacter	1	0
Bacteria	achromobacter aquamarinus	achromobacter	1	1
Bacteria	achromobacter butyri	achromobacter	5	0
Bacteria	achromobacter centropunctatum	achromobacter	6	0
Bacteria	achromobacter cholinophagum	achromobacter	15	0
Bacteria	achromobacter cycloclastes	achromobacter	75	17
Bacteria	achromobacter delicatulus	achromobacter	4	2
Bacteria	achromobacter delmarvae	achromobacter	26	12
Bacteria	achromobacter dendriticum	achromobacter	2	0
Bacteria	achromobacter denitrificans	achromobacter	314	84
Bacteria	achromobacter eurydice	achromobacter	8	6
Bacteria	achromobacter geminum	achromobacter	1	0
Bacteria	achromobacter guttatus	achromobacter	7	4
Bacteria	achromobacter lacticum	achromobacter	21	12
Bacteria	achromobacter lipolyticum	achromobacter	33	0
Bacteria	achromobacter liquefaciens	achromobacter	3	1
Bacteria	achromobacter liquidum	achromobacter	16	3
Bacteria	achromobacter lyticus	achromobacter	380	140
Bacteria	achromobacter methanolophila	achromobacter	7	3
Bacteria	achromobacter methanophila	achromobacter	2	2
Bacteria	achromobacter obae	achromobacter	9	4
Bacteria	achromobacter parvulus	achromobacter	20	10
Bacteria	achromobacter perolens	achromobacter	1	0
Bacteria	achromobacter pestifer	achromobacter	14	1
Bacteria	achromobacter piechaudii	achromobacter	31	22
Bacteria	achromobacter ruhlandii	achromobacter	41	6
Bacteria	achromobacter sp	achromobacter	320	68
Bacteria	achromobacter stenohalis	achromobacter	1	1
Bacteria	achromobacter superficialis	achromobacter	4	0
Bacteria	achromobacter viscosus	achromobacter	28	11
Bacteria	achromobacter xerosis	achromobacter	38	16
Bacteria	achromobacter xylosoxidans	achromobacter	397	97
Unknown	achrysocharella orientallis	achrysocharella	1	0
Animalia	achrysocharoides atvs	achrysocharoides	6	0
Animalia	achtheres percarum	achtheres	2	0
Unknown	achycaudus persica	achycaudus	1	1
Unknown	achyla americana	achyla	1	0
Unknown	achyla conspicua	achyla	21	1
Unknown	achyla klebsiana	achyla	13	0
Unknown	achyla radiosa	achyla	1	0
Animalia	achyra rantalis	achyra	26	0
Plantae	achyranthes aspera	achyranthes	61	24
Plantae	achyranthes bidentata	achyranthes	58	30
Plantae	achyranthes fauriei	achyranthes	20	1
Plantae	achyranthes japonica	achyranthes	26	4
Plantae	achyranthes longifolia	achyranthes	2	0
Unknown	achyrantus aspera	achyrantus	1	2
Plantae	achyrocline flaccida	achyrocline	2	2
Plantae	achyrocline gardnerii	achyrocline	16	7
Plantae	achyrocline satureoides	achyrocline	8	2
Plantae	acianthera decurrens	acianthera	4	46
Plantae	acicarpha tribuloides	acicarpha	1	0
Fungi	aciculoconidium aculeatum	aciculoconidium	14	5
Animalia	acidalia harma	acidalia	21	0
Bacteria	acidaminobacter hydrogenoformans	acidaminobacter	3	0
Bacteria	acidaminococcus fermentans	acidaminococcus	90	15
Archaea	acidianus ambivalens	acidianus	106	16
Archaea	acidianus brierleyi	acidianus	103	30
Archaea	acidianus infernus	acidianus	46	27
Archaea	acidianus sp	acidianus	40	9
Archaea	acidilobus aceticus	acidilobus	4	0
Bacteria	acidimicrobium ferrooxidans	acidimicrobium	28	17
Bacteria	acidiphilium acidophilum	acidiphilium	71	15
Bacteria	acidiphilium angustum	acidiphilium	8	0
Bacteria	acidiphilium cryptum	acidiphilium	64	35
Bacteria	acidiphilium multivorum	acidiphilium	18	0
Bacteria	acidiphilium organovorum	acidiphilium	5	0
Bacteria	acidiphilium rubrum	acidiphilium	7	0
Bacteria	acidiphilium sp	acidiphilium	5	7
Bacteria	acidiphilium symbioticum	acidiphilium	3	0
Bacteria	acidisphaera rubrifaciens	acidisphaera	2	0
Bacteria	acidithiobacillus albertensis	acidithiobacillus	5	2
Bacteria	acidithiobacillus caldus	acidithiobacillus	64	48
Bacteria	acidithiobacillus ferrooxidans	acidithiobacillus	735	395
Bacteria	acidithiobacillus sp	acidithiobacillus	14	2
Bacteria	acidithiobacillus thiooxidans	acidithiobacillus	353	215
Bacteria	acidobacterium capsulatum	acidobacterium	45	7
Bacteria	acidobacterium sp	acidobacterium	3	0
Bacteria	acidocella ami	acidocella	3	0
Bacteria	acidocella aminolytica	acidocella	8	4
Bacteria	acidocella facilis	acidocella	16	4
Bacteria	acidomonas methanolica	acidomonas	100	10
Animalia	acidon api	acidon	13	0
Bacteria	acidothermus cellulolyticus	acidothermus	258	87
Bacteria	acidovorax anthurii	acidovorax	2	0
Bacteria	acidovorax avenae	acidovorax	98	223
Bacteria	acidovorax citrulli	acidovorax	1	1
Bacteria	acidovorax defluvii	acidovorax	3	0
Bacteria	acidovorax dela	acidovorax	2	0
Bacteria	acidovorax delafieldii	acidovorax	68	20
Bacteria	acidovorax facilis	acidovorax	219	296
Bacteria	acidovorax konjaci	acidovorax	8	3
Bacteria	acidovorax sp	acidovorax	56	4
Bacteria	acidovorax temperans	acidovorax	6	134
Archaea	aciduliprofundum boonei	aciduliprofundum	1	0
Unknown	acillus am	acillus	330	4
Unknown	acillus hydrophilus	acillus	3	0
Plantae	acineta superba	acineta	1	2
Bacteria	acinetobacter anitratum	acinetobacter	15	0
Bacteria	acinetobacter baumannii	acinetobacter	1513	534
Bacteria	acinetobacter baylyi	acinetobacter	62	24
Bacteria	acinetobacter bouvetii	acinetobacter	7	17
Bacteria	acinetobacter calcoaceticus	acinetobacter	2043	802
Bacteria	acinetobacter gerneri	acinetobacter	7	19
Bacteria	acinetobacter glutaminasificans	acinetobacter	17	0
Bacteria	acinetobacter grimontii	acinetobacter	7	23
Bacteria	acinetobacter guillouiae	acinetobacter	35	42
Bacteria	acinetobacter haemolyticus	acinetobacter	283	129
Bacteria	acinetobacter johnsonii	acinetobacter	166	44
Bacteria	acinetobacter juni	acinetobacter	3	0
Bacteria	acinetobacter junii	acinetobacter	152	43
Bacteria	acinetobacter lwoffi	acinetobacter	139	19
Bacteria	acinetobacter lwoffii	acinetobacter	204	24
Bacteria	acinetobacter parvus	acinetobacter	7	12
Bacteria	acinetobacter phosphodevorans	acinetobacter	1	0
Bacteria	acinetobacter radioresistens	acinetobacter	61	61
Bacteria	acinetobacter schindleri	acinetobacter	11	20
Bacteria	acinetobacter septicus	acinetobacter	3	1
Bacteria	acinetobacter sp	acinetobacter	1014	199
Bacteria	acinetobacter tandoii	acinetobacter	7	20
Bacteria	acinetobacter tjernbergiae	acinetobacter	9	20
Bacteria	acinetobacter towneri	acinetobacter	7	21
Bacteria	acinetobacter ursingii	acinetobacter	11	21
Bacteria	acinetobacter venetianus	acinetobacter	8	6
Plantae	acinodendron dodeca	acinodendron	2	0
Plantae	acinodendron tiri	acinodendron	2	0
Animalia	acinonyx jubatus	acinonyx	3	0
Plantae	acinos alpinus	acinos	2	0
Plantae	acinos arvensis	acinos	1	0
Plantae	acinos siso	acinos	9	0
Plantae	acinos suaveolens	acinos	24	2
Animalia	acipenser baeri	acipenser	2	0
Animalia	acipenser baerii	acipenser	18	1
Animalia	acipenser brevirostrum	acipenser	3	0
Animalia	acipenser cranial	acipenser	1	0
Animalia	acipenser dabryanus	acipenser	3	0
Animalia	acipenser gueldenstaedtii	acipenser	17	1
Animalia	acipenser koster	acipenser	29	0
Animalia	acipenser mikadoi	acipenser	4	1
Animalia	acipenser naccarii	acipenser	7	2
Animalia	acipenser nudiventris	acipenser	2	0
Animalia	acipenser oxyrinchus	acipenser	3	0
Animalia	acipenser persicus	acipenser	1	0
Animalia	acipenser ruthenus	acipenser	29	1
Animalia	acipenser sinensis	acipenser	1	0
Animalia	acipenser sp	acipenser	1	0
Animalia	acipenser stellatus	acipenser	5	1
Animalia	acipenser sturio	acipenser	5	1
Animalia	acipenser transmontanus	acipenser	20	3
Virus	acipenserid herpesvirus	acipenserid	4	0
Animalia	acipenseridae family	acipenseridae	4	3
Animalia	aciptilia alternaria	aciptilia	18	0
Animalia	acizzia jamatonica	acizzia	10	0
Plantae	acleisanthes anisophylla	acleisanthes	1	0
Animalia	aclerda takahashi	aclerda	102	0
Animalia	aclerda takahashii	aclerda	3	0
Animalia	acleris chalybeana	acleris	2	0
Animalia	acleris comariana	acleris	12	0
Animalia	acleris fuscana	acleris	2	0
Animalia	acleris gloverana	acleris	161	3
Animalia	acleris logiana	acleris	2	0
Animalia	acleris minuta	acleris	2	0
Animalia	acleris variana	acleris	172	3
Animalia	aclista myles	aclista	23	0
Animalia	aclytia heber	aclytia	1	0
Animalia	acmaea flavis	acmaea	1	0
Animalia	acmaeodera bosnia	acmaeodera	1	0
Animalia	acmaeodera mago	acmaeodera	2	0
Plantae	acmanthera latifolia	acmanthera	3	0
Plantae	acmella ciliata	acmella	7	20
Plantae	acmella oleracea	acmella	82	45
Plantae	acmella oppositifolia	acmella	4	0
Plantae	acmella paniculata	acmella	9	4
Plantae	acmella uliginosa	acmella	5	6
Plantae	acmispon americanus	acmispon	41	2
Plantae	acnistus arborescens	acnistus	3	0
Plantae	acnistus breviflorus	acnistus	3	0
Unknown	acocephalus sinuate	acocephalus	1	1
Animalia	acocksacris carpi	acocksacris	2	0
Animalia	acodus tetrahedron	acodus	594	0
Plantae	acoelorraphe arborescens	acoelorraphe	2	0
Plantae	acoelorrhaphe wrightii	acoelorrhaphe	4	0
Animalia	acoetes mohammadi	acoetes	10	0
Plantae	acokanthera oblongifolia	acokanthera	7	1
Plantae	acokanthera ouabaio	acokanthera	5	0
Plantae	acokanthera schimperi	acokanthera	4	0
Animalia	acolasis medina	acolasis	79	0
Plantae	acomastylis elata	acomastylis	8	2
Plantae	acomastylis sikkimensis	acomastylis	5	0
Animalia	acomys caharinus	acomys	2	0
Animalia	acomys cahirinus	acomys	8	0
Animalia	acomys russatus	acomys	5	0
Plantae	aconitum aizuense	aconitum	4	0
Plantae	aconitum brachypodum	aconitum	2	0
Plantae	aconitum bullatifolium	aconitum	2	0
Plantae	aconitum cammarum	aconitum	4	0
Plantae	aconitum carmichaelii	aconitum	100	23
Plantae	aconitum chasmanthum	aconitum	2	0
Plantae	aconitum chinense	aconitum	5	0
Plantae	aconitum columbianum	aconitum	1	0
Plantae	aconitum coreanum	aconitum	4	0
Plantae	aconitum deinorrhizum	aconitum	4	0
Plantae	aconitum episcopale	aconitum	4	0
Plantae	aconitum ferox	aconitum	5	0
Plantae	aconitum fischeri	aconitum	2	0
Plantae	aconitum hemsleyanum	aconitum	7	0
Plantae	aconitum henryi	aconitum	2	0
Plantae	aconitum heterophyllum	aconitum	15	0
Plantae	aconitum japonicum	aconitum	17	2
Plantae	aconitum kar	aconitum	1	0
Plantae	aconitum karakolicum	aconitum	6	0
Plantae	aconitum koreanum	aconitum	4	2
Plantae	aconitum kusnezoffii	aconitum	12	4
Plantae	aconitum laciniatum	aconitum	4	0
Plantae	aconitum laeve	aconitum	1	0
Plantae	aconitum loczyanum	aconitum	1	0
Plantae	aconitum luparia	aconitum	1	0
Plantae	aconitum lycoctonum	aconitum	3	2
Plantae	aconitum napellus	aconitum	87	121
Plantae	aconitum noveboracense	aconitum	2	0
Plantae	aconitum ochranthum	aconitum	2	0
Plantae	aconitum orientale	aconitum	2	0
Plantae	aconitum paniculigerum	aconitum	4	0
Plantae	aconitum pseudo-laeve	aconitum	1	1
Plantae	aconitum pseudolaeve	aconitum	3	2
Plantae	aconitum pterocaule	aconitum	4	0
Plantae	aconitum pulchellum	aconitum	2	0
Plantae	aconitum richardsonianum	aconitum	4	0
Plantae	aconitum sanyoense	aconitum	6	0
Plantae	aconitum scaposum	aconitum	5	7
Plantae	aconitum senanense	aconitum	5	0
Plantae	aconitum septentrionale	aconitum	2	2
Plantae	aconitum sinense	aconitum	3	3
Plantae	aconitum sinomontanum	aconitum	4	6
Plantae	aconitum sp	aconitum	8	1
Plantae	aconitum subcuneatum	aconitum	1	0
Plantae	aconitum sungpanense	aconitum	6	0
Plantae	aconitum taipeicum	aconitum	6	0
Plantae	aconitum transsectum	aconitum	4	0
Plantae	aconitum uncinatum	aconitum	2	0
Plantae	aconitum vilmorinianum	aconitum	6	0
Plantae	aconitum volubile	aconitum	6	0
Plantae	aconitum yesoense	aconitum	1	0
Plantae	aconitum yuparense	aconitum	4	0
Plantae	aconitum zuccarini	aconitum	4	0
Animalia	acontia akbar	acontia	5	0
Animalia	acontia katrina	acontia	2	0
Animalia	aconura ribeiro	aconura	20	0
Animalia	aconurella prolixa	aconurella	1	0
Animalia	acopa caroli	acopa	2	0
Unknown	acorn barnacle	acorn	43	0
Plantae	acorus calamus	acorus	293	159
Plantae	acorus calmus	acorus	3	0
Plantae	acorus gramineus	acorus	79	90
Plantae	acorus siro	acorus	1	0
Plantae	acorus sp	acorus	4	4
Animalia	acorynus pais	acorynus	1	0
Animalia	acosmeryx castanea	acosmeryx	12	0
Plantae	acosmium panamense	acosmium	8	3
Animalia	acossus centerensis	acossus	2	0
Animalia	acossus populi	acossus	2	0
Animalia	acotyledon hyper	acotyledon	14	0
Plantae	acourtia nana	acourtia	2	0
Plantae	acourtia thurberi	acourtia	4	0
Plantae	acourtia wrightii	acourtia	2	0
Animalia	acraea acerata	acraea	14	0
Animalia	acraea beni	acraea	1	0
Animalia	acraea bomba	acraea	5	0
Unknown	acraea crystalline	acraea	91	5
Animalia	acraea horta	acraea	4	0
Animalia	acraea nohara	acraea	10	0
Animalia	acraea philos	acraea	12	0
Animalia	acraea piva	acraea	33	0
Animalia	acraea polis	acraea	1	0
Animalia	acraephia stoica	acraephia	147	0
Animalia	acraga caretta	acraga	6	0
Protozoa	acrasis rosea	acrasis	2	0
Animalia	acratocnus ye	acratocnus	8	0
Fungi	acremoniella atra	acremoniella	5	2
Fungi	acremoniella thermophila	acremoniella	14	0
Fungi	acremonium alabamense	acremonium	89	7
Fungi	acremonium apii	acremonium	3	0
Fungi	acremonium arxii	acremonium	2	0
Fungi	acremonium atrogriseum	acremonium	1	0
Fungi	acremonium bacillisporum	acremonium	6	8
Fungi	acremonium berkeleyanum	acremonium	14	3
Fungi	acremonium boreale	acremonium	9	0
Fungi	acremonium brachypenium	acremonium	99	8
Fungi	acremonium breve	acremonium	39	6
Fungi	acremonium cellulolyticus	acremonium	193	40
Fungi	acremonium charticola	acremonium	4	0
Fungi	acremonium chrysogenum	acremonium	1832	247
Fungi	acremonium cucurbitacearum	acremonium	7	1
Fungi	acremonium curvulum	acremonium	1	0
Fungi	acremonium dichromosporum	acremonium	78	4
Fungi	acremonium falciforme	acremonium	33	4
Fungi	acremonium fusidioides	acremonium	34	2
Fungi	acremonium hyalinum	acremonium	3	0
Fungi	acremonium implicatum	acremonium	5	0
Fungi	acremonium incoloratum	acremonium	79	8
Fungi	acremonium kiliense	acremonium	31	7
Fungi	acremonium persicinum	acremonium	92	19
Fungi	acremonium pinkertoniae	acremonium	76	8
Fungi	acremonium potronii	acremonium	21	0
Fungi	acremonium recifei	acremonium	18	1
Fungi	acremonium roseogriseum	acremonium	79	5
Fungi	acremonium rutilum	acremonium	1	0
Fungi	acremonium sordidulum	acremonium	1	0
Fungi	acremonium sp	acremonium	351	101
Fungi	acremonium spp	acremonium	209	75
Fungi	acremonium strictum	acremonium	843	210
Fungi	acremonium thermophilum	acremonium	29	34
Fungi	acremonium tubakii	acremonium	11	7
Fungi	acremonium zonatum	acremonium	3	0
Animalia	acrida cinerea	acrida	1	0
Animalia	acrida exaltata	acrida	1	0
Unknown	acridinae nae	acridinae	1	0
Animalia	acridium cancellation	acridium	2	0
Plantae	acridocarpus macrocalyx	acridocarpus	3	0
Plantae	acridocarpus natalitius	acridocarpus	1	0
Animalia	acridoschema isidori	acridoschema	25	0
Animalia	acrilla vignali	acrilla	17	0
Animalia	acris crepitans	acris	4	0
Animalia	acris hala	acris	1	0
Animalia	acrobasis betulella	acrobasis	2	0
Animalia	acrobasis caryae	acrobasis	2	0
Animalia	acrobasis comptoniella	acrobasis	2	0
Animalia	acrobasis juglandis	acrobasis	3	0
Animalia	acrobasis neva	acrobasis	4	0
Animalia	acrobasis nuxvorella	acrobasis	4	2
Animalia	acrobasis rubrifasciella	acrobasis	2	0
Animalia	acrobasis rufilimbalis	acrobasis	1	0
Animalia	acrobasis sylviella	acrobasis	2	0
Animalia	acrobasis vaccinii	acrobasis	15	0
Animalia	acrobasis zacharias	acrobasis	8	0
Animalia	acrobasis zelleri	acrobasis	13	0
Virus	acrobasis zelleri entomopoxvirus	acrobasis	5	0
Animalia	acrobeles ciliatus	acrobeles	2	0
Animalia	acrobeles complexus	acrobeles	2	0
Animalia	acrobeles mariannae	acrobeles	2	0
Animalia	acrobeloides buetschlii	acrobeloides	2	0
Animalia	acrobeloides maximus	acrobeloides	1	0
Animalia	acrobeloides nanus	acrobeloides	2	0
Animalia	acrobeloides tricornis	acrobeloides	2	0
Plantae	acroblastum insular	acroblastum	1	0
Bacteria	acrocarpospora pleiomorpha	acrocarpospora	2	0
Bacteria	acrocarpospora sp	acrocarpospora	3	0
Animalia	acrocephalus baeticatus	acrocephalus	24	0
Plantae	acroceras macrum	acroceras	1	0
Animalia	acrocercops astaurota	acrocercops	4	0
Animalia	acrocercops lyrica	acrocercops	4	0
Plantae	acrochaete operculata	acrochaete	3	18
Plantae	acrochaete virdis	acrochaete	7	0
Plantae	acrochaetium flexuosum	acrochaetium	1	0
Plantae	acrochaetium howei	acrochaetium	6	0
Plantae	acrochaetium plumosum	acrochaetium	1	0
Plantae	acrochaetium sagraeanum	acrochaetium	1	0
Animalia	acrochordus javanicus	acrochordus	1	0
Plantae	acrocomia aculeata	acrocomia	5	0
Unknown	acrocystis atlantica	acrocystis	3	0
Animalia	acrocythere pichia	acrocythere	12	0
Fungi	acrodontium crateriforme	acrodontium	5	2
Fungi	acrodontium salmoneum	acrodontium	9	1
Fungi	acrodontium simplex	acrodontium	4	0
Animalia	acrogonia terminalis	acrogonia	3	0
Animalia	acrogonia virescens	acrogonia	2	1
Animalia	acrolepia alliella	acrolepia	18	0
Animalia	acrolepia assectela	acrolepia	2	2
Animalia	acrolepia assectella	acrolepia	3	0
Animalia	acrolepiopsis sapporensis	acrolepiopsis	35	0
Animalia	acrolepiopsis suzukiella	acrolepiopsis	25	0
Animalia	acrolobus emarginatus	acrolobus	2	0
Unknown	acrolophus caliginosus	acrolophus	1	0
Animalia	acrolophus empedocles	acrolophus	1	0
Animalia	acromyrmex crassispinus	acromyrmex	7	0
Animalia	acromyrmex landolti	acromyrmex	11	0
Animalia	acromyrmex octospinosus	acromyrmex	8	1
Animalia	acromyrmex sp	acromyrmex	3	0
Animalia	acromyrmex subterraneus	acromyrmex	11	0
Animalia	acromyrmex versicolor	acromyrmex	5	0
Animalia	acronesia abina	acronesia	1	0
Animalia	acroneuria covelli	acroneuria	3	0
Animalia	acroneuria yuchi	acroneuria	2	0
Animalia	acronicta americana	acronicta	2	0
Animalia	acronicta dactylina	acronicta	2	0
Animalia	acronicta fragilis	acronicta	2	0
Animalia	acronicta funeralis	acronicta	2	0
Animalia	acronicta furcifera	acronicta	3	0
Animalia	acronicta grisea	acronicta	2	0
Animalia	acronicta hasta	acronicta	2	0
Animalia	acronicta impressa	acronicta	2	0
Animalia	acronicta innotata	acronicta	2	0
Animalia	acronicta leporina	acronicta	2	0
Animalia	acronicta lepusculina	acronicta	5	0
Animalia	acronicta major	acronicta	312	0
Animalia	acronicta oblinita	acronicta	2	0
Animalia	acronicta psi	acronicta	1	0
Animalia	acronicta saadi	acronicta	4	0
Animalia	acronicta tristis	acronicta	2	0
Animalia	acronicta vinnula	acronicta	2	0
Plantae	acronychia acidula	acronychia	2	0
Plantae	acronychia acronychioides	acronychia	1	0
Plantae	acronychia baueri	acronychia	1	0
Plantae	acronychia chooreechillum	acronychia	1	0
Plantae	acronychia oblongifolia	acronychia	1	0
Plantae	acronychia pedunculata	acronychia	3	0
Plantae	acronychia wilcoxiana	acronychia	1	0
Fungi	acrophialophora fusispora	acrophialophora	9	0
Fungi	acrophialophora levis	acrophialophora	7	8
Animalia	acrophylax sowai	acrophylax	1	0
Animalia	acropora aculeus	acropora	7	0
Animalia	acropora aspera	acropora	9	14
Animalia	acropora austera	acropora	4	0
Animalia	acropora carduus	acropora	4	0
Animalia	acropora cerealis	acropora	4	0
Animalia	acropora cervicornis	acropora	1	0
Animalia	acropora cf	acropora	4	0
Animalia	acropora chesterfieldensis	acropora	3	0
Animalia	acropora clathrata	acropora	4	0
Animalia	acropora cophodactyla	acropora	4	0
Animalia	acropora digitifera	acropora	5	2
Animalia	acropora divaricata	acropora	3	0
Animalia	acropora donei	acropora	4	0
Animalia	acropora echinata	acropora	4	0
Animalia	acropora efflorescens	acropora	4	0
Animalia	acropora formosa	acropora	5	2
Animalia	acropora gemmifera	acropora	4	0
Animalia	acropora globiceps	acropora	4	0
Animalia	acropora grandis	acropora	5	13
Animalia	acropora granulosa	acropora	4	0
Animalia	acropora horrida	acropora	2	4
Animalia	acropora hyacinthus	acropora	7	0
Animalia	acropora indonesia	acropora	1	0
Animalia	acropora kosurini	acropora	4	0
Animalia	acropora longicyathus	acropora	4	0
Animalia	acropora loripes	acropora	4	0
Animalia	acropora millepora	acropora	13	0
Animalia	acropora nobilis	acropora	14	13
Animalia	acropora palmata	acropora	1	0
Animalia	acropora paniculata	acropora	4	0
Animalia	acropora proximalis	acropora	2	0
Animalia	acropora robusta	acropora	1	1
Animalia	acropora rudis	acropora	4	0
Animalia	acropora selago	acropora	4	0
Animalia	acropora solitaryensis	acropora	2	0
Animalia	acropora sp	acropora	11	16
Animalia	acropora tenuis	acropora	4	0
Animalia	acropora valenciennesi	acropora	3	0
Animalia	acropora vaughani	acropora	4	0
Animalia	acropora vermiculata	acropora	3	0
Animalia	acropyga romeo	acropyga	11	0
Plantae	acrosiphonia coalita	acrosiphonia	7	0
Plantae	acrosorium ciliolatum	acrosorium	8	0
Plantae	acrosorium flabellatum	acrosorium	6	0
Plantae	acrosorium polyneurum	acrosorium	6	0
Plantae	acrosorium yendoi	acrosorium	6	0
Fungi	acrospermum compressum	acrospermum	1	0
Animalia	acrossidius tasmaniae	acrossidius	44	7
Fungi	acrostalagmus aphidum	acrostalagmus	3	0
Fungi	acrostalagmus luteoalbus	acrostalagmus	28	15
Animalia	acrosternum hilare	acrosternum	1000	16
Plantae	acrostichum versatile	acrostichum	3	0
Chromista	acrothrix pacifica	acrothrix	6	0
Plantae	acrotriche depressa	acrotriche	1	0
Animalia	acryllium vulturinum	acryllium	1	0
Unknown	acrythosiphon pisum	acrythosiphon	54	0
Plantae	actaea cimicifuga	actaea	3	0
Unknown	actaea nobili	actaea	3	0
Plantae	actaea pachypoda	actaea	5	2
Plantae	actaea racemosa	actaea	44	7
Plantae	actaea rubra	actaea	5	15
Plantae	actaea spicata	actaea	7	2
Unknown	acteantha bracteata	acteantha	1	0
Animalia	actebia fennica	actebia	2	0
Animalia	actenicerus ohbayashi	actenicerus	4	0
Animalia	actenicerus yamashiro	actenicerus	1	0
Animalia	actenodes simi	actenodes	2	0
Unknown	acter capsulatus	acter	13	0
Unknown	acter cloacae	acter	1	0
Unknown	acter columnaris	acter	4	0
Unknown	acter genomosp	acter	1	0
Unknown	acter intermedium	acter	4	0
Unknown	acter oxydans	acter	5	0
Unknown	acter suboxydans	acter	1	0
Unknown	acterium afer	acterium	3	1
Unknown	acterium afr	acterium	2	0
Unknown	acterium ammon	acterium	6	0
Unknown	acterium flavescens	acterium	2	0
Unknown	acterium fossor	acterium	1	0
Unknown	acterium longum	acterium	2	0
Unknown	acterium oro	acterium	1	0
Unknown	acterium parvum	acterium	2	0
Unknown	acterium proteus	acterium	1	0
Unknown	acterium rana	acterium	3	0
Unknown	acterium testa	acterium	1	0
Unknown	acterium thermophilum	acterium	1	0
Unknown	acterium tuber	acterium	1	0
Unknown	acterium uniforme	acterium	1	0
Unknown	acterium vacca	acterium	25	0
Unknown	acterium viola	acterium	93	0
Unknown	acteroides gracilis	acteroides	1	1
Unknown	acteroides putredinis	acteroides	3	0
Animalia	actias luna	actias	4	0
Animalia	actias selene	actias	2	0
Plantae	actinastrum hantzschii	actinastrum	1	0
Animalia	actineria villosa	actineria	2	0
Animalia	actinia equina	actinia	21	4
Animalia	actinia sali	actinia	119	0
Unknown	actinicola nolan	actinicola	33	0
Plantae	actinidia arguta	actinidia	85	53
Plantae	actinidia arisanensis	actinidia	1	1
Plantae	actinidia callosa	actinidia	8	0
Plantae	actinidia chinensis	actinidia	398	71
Plantae	actinidia deliciosa	actinidia	178	30
Plantae	actinidia eriantha	actinidia	15	0
Plantae	actinidia indochinensis	actinidia	1	0
Plantae	actinidia kolomikta	actinidia	18	28
Plantae	actinidia macrosperma	actinidia	2	1
Plantae	actinidia melanandra	actinidia	2	1
Plantae	actinidia polygama	actinidia	42	37
Plantae	actinidia purpurea	actinidia	2	0
Plantae	actinidia setosa	actinidia	3	0
Plantae	actinidia sp	actinidia	5	0
Plantae	actinidia valvata	actinidia	2	1
Plantae	actiniopteris radiata	actiniopteris	2	5
Bacteria	actinoalloteichus cyanogriseus	actinoalloteichus	2	0
Bacteria	actinoalloteichus sp	actinoalloteichus	3	0
Bacteria	actinoalloteichus spitiensis	actinoalloteichus	2	6
Bacteria	actinobacillus actinoides	actinobacillus	14	0
Bacteria	actinobacillus actinomycetem	actinobacillus	12	1
Bacteria	actinobacillus actinomycetem-comitans	actinobacillus	9	0
Bacteria	actinobacillus arthritidis	actinobacillus	3	1
Bacteria	actinobacillus capsulatus	actinobacillus	6	1
Bacteria	actinobacillus delphinicola	actinobacillus	3	1
Bacteria	actinobacillus equuli	actinobacillus	274	18
Bacteria	actinobacillus hominis	actinobacillus	13	3
Bacteria	actinobacillus indolicus	actinobacillus	3	1
Bacteria	actinobacillus lignieresii	actinobacillus	105	26
Bacteria	actinobacillus minor	actinobacillus	3	1
Bacteria	actinobacillus muris	actinobacillus	3	1
Bacteria	actinobacillus pleuropneumoniae	actinobacillus	1518	1026
Bacteria	actinobacillus porcinus	actinobacillus	3	1
Bacteria	actinobacillus porcitonsillarum	actinobacillus	1	0
Bacteria	actinobacillus rossii	actinobacillus	9	1
Bacteria	actinobacillus salpingitidis	actinobacillus	6	2
Bacteria	actinobacillus scotiae	actinobacillus	3	1
Bacteria	actinobacillus seminis	actinobacillus	54	2
Bacteria	actinobacillus sp	actinobacillus	106	25
Bacteria	actinobacillus succinogenes	actinobacillus	172	243
Bacteria	actinobacillus suis	actinobacillus	142	68
Bacteria	actinobacillus ureae	actinobacillus	37	4
Bacteria	actinobacterium	actinobacterium	19	4
Bacteria	actinobaculum schaalii	actinobaculum	15	0
Bacteria	actinobaculum sp	actinobaculum	2	2
Bacteria	actinobaculum suis	actinobaculum	24	1
Bacteria	actinobaculum urinale	actinobaculum	14	0
Unknown	actinocephalus theodoridis	actinocephalus	1	0
Plantae	actinochloris sphaerica	actinochloris	1	0
Animalia	actinocleidus baked	actinocleidus	1	0
Bacteria	actinocorallia libanotica	actinocorallia	6	0
Bacteria	actinocorallia sp	actinocorallia	3	0
Chromista	actinocyclus normanii	actinocyclus	1	0
Plantae	actinodaphne cupularis	actinodaphne	2	0
Plantae	actinodaphne hookeri	actinodaphne	3	0
Plantae	actinodaphne lancifolia	actinodaphne	1	0
Plantae	actinodaphne obovata	actinodaphne	6	0
Animalia	actinodendron verticillatum	actinodendron	5	0
Bacteria	actinokineospora diospyrosa	actinokineospora	2	0
Bacteria	actinokineospora riparia	actinokineospora	9	2
Bacteria	actinokineospora sp	actinokineospora	3	0
Bacteria	actinomadura atramentaria	actinomadura	7	0
Bacteria	actinomadura chengduensis	actinomadura	1	0
Bacteria	actinomadura citrea	actinomadura	20	4
Bacteria	actinomadura cremea	actinomadura	17	0
Bacteria	actinomadura echinospora	actinomadura	4	0
Bacteria	actinomadura fibrosa	actinomadura	6	9
Bacteria	actinomadura formosensis	actinomadura	2	0
Bacteria	actinomadura hibisca	actinomadura	30	14
Bacteria	actinomadura kijaniata	actinomadura	16	7
Bacteria	actinomadura livida	actinomadura	2	0
Bacteria	actinomadura luteofluorescens	actinomadura	8	0
Bacteria	actinomadura luzonensis	actinomadura	1	0
Bacteria	actinomadura macra	actinomadura	19	1
Bacteria	actinomadura madurae	actinomadura	183	38
Bacteria	actinomadura malachitica	actinomadura	4	0
Bacteria	actinomadura melliaura	actinomadura	3	6
Bacteria	actinomadura miaoliensis	actinomadura	1	2
Bacteria	actinomadura namibiensis	actinomadura	5	7
Bacteria	actinomadura nitritigenes	actinomadura	1	0
Bacteria	actinomadura oligospora	actinomadura	12	14
Bacteria	actinomadura pelletieri	actinomadura	21	3
Bacteria	actinomadura pulveraceus	actinomadura	15	1
Bacteria	actinomadura roseorufa	actinomadura	14	63
Bacteria	actinomadura rubrobrunea	actinomadura	8	1
Bacteria	actinomadura rugatobispora	actinomadura	1	0
Bacteria	actinomadura sp	actinomadura	165	129
Bacteria	actinomadura spadix	actinomadura	19	1
Bacteria	actinomadura spiculosospora	actinomadura	2	4
Bacteria	actinomadura verrucosospora	actinomadura	55	38
Bacteria	actinomadura vinacea	actinomadura	3	0
Bacteria	actinomadura viridilutea	actinomadura	1	0
Bacteria	actinomadura viridis	actinomadura	12	1
Bacteria	actinomadura yumaense	actinomadura	2	5
Bacteria	actinomadura yumaensis	actinomadura	1	0
Fungi	actinomucor elegans	actinomucor	107	30
Fungi	actinomucor sp	actinomucor	7	0
Bacteria	actinomyces adherence	actinomyces	56	0
Bacteria	actinomyces albus	actinomyces	1	0
Bacteria	actinomyces bovis	actinomyces	238	10
Bacteria	actinomyces bowdenii	actinomyces	16	1
Bacteria	actinomyces canis	actinomyces	17	1
Bacteria	actinomyces cardiffensis	actinomyces	18	1
Bacteria	actinomyces catuli	actinomyces	17	1
Bacteria	actinomyces coleocanis	actinomyces	18	1
Bacteria	actinomyces dentalis	actinomyces	5	1
Bacteria	actinomyces denticolens	actinomyces	19	1
Bacteria	actinomyces europaeus	actinomyces	18	1
Bacteria	actinomyces farinosus	actinomyces	1	1
Bacteria	actinomyces flavescens	actinomyces	3	0
Bacteria	actinomyces flavus	actinomyces	1	0
Bacteria	actinomyces fradiae	actinomyces	4	0
Bacteria	actinomyces funkei	actinomyces	18	1
Bacteria	actinomyces georgiae	actinomyces	42	3
Bacteria	actinomyces gerencseriae	actinomyces	44	1
Bacteria	actinomyces globisporus	actinomyces	7	1
Bacteria	actinomyces globosus	actinomyces	1	0
Bacteria	actinomyces graevenitzii	actinomyces	5	1
Bacteria	actinomyces griseoruber	actinomyces	4	0
Bacteria	actinomyces gypsoides	actinomyces	1	4
Bacteria	actinomyces hongkongensis	actinomyces	5	1
Bacteria	actinomyces hordeovulneris	actinomyces	15	1
Bacteria	actinomyces howellii	actinomyces	25	1
Bacteria	actinomyces hyovaginalis	actinomyces	18	1
Bacteria	actinomyces israeli	actinomyces	66	7
Bacteria	actinomyces israelii	actinomyces	996	115
Bacteria	actinomyces israellii	actinomyces	5	0
Bacteria	actinomyces longisporus	actinomyces	4	0
Bacteria	actinomyces longissimus	actinomyces	34	0
Bacteria	actinomyces marimammalium	actinomyces	14	1
Bacteria	actinomyces meyeri	actinomyces	40	10
Bacteria	actinomyces meyerii	actinomyces	1	0
Bacteria	actinomyces moeller	actinomyces	7	0
Bacteria	actinomyces naeslundi	actinomyces	97	46
Bacteria	actinomyces naeslundii	actinomyces	656	225
Bacteria	actinomyces nasicola	actinomyces	17	1
Bacteria	actinomyces neuii	actinomyces	23	1
Bacteria	actinomyces odontolyticus	actinomyces	155	37
Bacteria	actinomyces oligocarbophilus	actinomyces	14	0
Bacteria	actinomyces oricola	actinomyces	18	1
Bacteria	actinomyces radicidentis	actinomyces	18	1
Bacteria	actinomyces radingae	actinomyces	22	1
Bacteria	actinomyces roseolus	actinomyces	4	3
Bacteria	actinomyces roseus	actinomyces	1	4
Bacteria	actinomyces salvati	actinomyces	3	0
Bacteria	actinomyces slackii	actinomyces	18	1
Bacteria	actinomyces sp	actinomyces	229	71
Bacteria	actinomyces streptomycini	actinomyces	10	1
Bacteria	actinomyces suimastitidis	actinomyces	18	1
Bacteria	actinomyces tobler	actinomyces	8	0
Bacteria	actinomyces tumemacerans	actinomyces	1	0
Bacteria	actinomyces turi	actinomyces	93	0
Bacteria	actinomyces turicensis	actinomyces	22	1
Bacteria	actinomyces urogenitalis	actinomyces	18	1
Bacteria	actinomyces vaccimaxillae	actinomyces	17	1
Bacteria	actinomyces violaceus	actinomyces	1	0
Bacteria	actinomyces viscosus	actinomyces	873	251
Bacteria	actinomyces vulgaris	actinomyces	16	3
Bacteria	actinomycetales bacterium	actinomycetales	2	0
Animalia	actinonaias ligamentina	actinonaias	1	0
Protozoa	actinophrys sol	actinophrys	2	0
Bacteria	actinoplanes auranticolor	actinoplanes	55	4
Bacteria	actinoplanes azureus	actinoplanes	12	2
Bacteria	actinoplanes braziliensis	actinoplanes	10	1
Bacteria	actinoplanes campanulatus	actinoplanes	30	3
Bacteria	actinoplanes deccanensis	actinoplanes	7	3
Bacteria	actinoplanes digitatis	actinoplanes	41	3
Bacteria	actinoplanes ferrugineus	actinoplanes	2	0
Bacteria	actinoplanes friuliensis	actinoplanes	13	0
Bacteria	actinoplanes garbadinensis	actinoplanes	18	3
Bacteria	actinoplanes globisporus	actinoplanes	1	0
Bacteria	actinoplanes ianthinogenes	actinoplanes	3	0
Bacteria	actinoplanes italicus	actinoplanes	38	0
Bacteria	actinoplanes liguriensis	actinoplanes	42	15
Bacteria	actinoplanes lobatus	actinoplanes	37	4
Bacteria	actinoplanes missouriensis	actinoplanes	198	134
Bacteria	actinoplanes nipponensis	actinoplanes	9	5
Bacteria	actinoplanes philippinensis	actinoplanes	37	2
Bacteria	actinoplanes rectilineatus	actinoplanes	14	0
Bacteria	actinoplanes regularis	actinoplanes	32	3
Bacteria	actinoplanes sarveparensis	actinoplanes	2	2
Bacteria	actinoplanes sp	actinoplanes	269	166
Bacteria	actinoplanes teichomyceticus	actinoplanes	102	55
Bacteria	actinoplanes utahensis	actinoplanes	222	53
Bacteria	actinoplanes violaceus	actinoplanes	5	0
Bacteria	actinopolyspora halophila	actinopolyspora	12	3
Bacteria	actinopolyspora mortivallis	actinopolyspora	3	2
Bacteria	actinopolyspora sp	actinopolyspora	5	0
Chromista	actinoptychus senarius	actinoptychus	1	1
Chromista	actinoptychus undulata	actinoptychus	1	0
Animalia	actinopyga agassizi	actinopyga	1	0
Animalia	actinopyga echinites	actinopyga	3	0
Animalia	actinopyga lacanora	actinopyga	6	0
Animalia	actinopyga nobilis	actinopyga	3	0
Plantae	actinorhytis calapparia	actinorhytis	1	0
Plantae	actinoscirpus grossus	actinoscirpus	2	0
Plantae	actinostemma lobatum	actinostemma	16	0
Plantae	actinostrobus acuminatus	actinostrobus	4	2
Bacteria	actinosynnema mirum	actinosynnema	27	14
Bacteria	actinosynnema pretiosum	actinosynnema	95	78
Bacteria	actinosynnema sp	actinosynnema	7	0
Plantae	actinotaenium habeebense	actinotaenium	1	0
Bacteria	actinotalea fermentans	actinotalea	3	6
Animalia	actinote alla	actinote	1	0
Animalia	actinote brylla	actinote	1	0
Plantae	actinotrichia fragilis	actinotrichia	1	0
Plantae	actinotus helianthi	actinotus	1	0
Animalia	actis aurora	actis	6	0
Unknown	actobacillus bulgaricus	actobacillus	4	0
Unknown	actobacillus rimae	actobacillus	5	0
Animalia	aculichneumon lanius	aculichneumon	1	0
Animalia	aculops lycopersici	aculops	145	6
Animalia	aculops pelekassi	aculops	533	1
Unknown	aculum lucia	aculum	1	0
Animalia	aculus cornutus	aculus	55	0
Animalia	aculus fockeui	aculus	12	0
Animalia	aculus fokeui	aculus	3	0
Animalia	aculus lycopersici	aculus	8	0
Animalia	aculus schlechtendali	aculus	774	1
Animalia	aculus schlectendali	aculus	4	0
Unknown	acum affine	acum	5	0
Unknown	acum dactyloides	acum	2	0
Unknown	acum laxum	acum	4	0
Animalia	acusilas coccineus	acusilas	15	0
Animalia	acusilas vei	acusilas	1	0
Animalia	acusta despecta	acusta	48	0
Unknown	acutus schlechtendali	acutus	1	0
Animalia	acylophorus hwang	acylophorus	7	0
Unknown	acyrothosiphon pisum	acyrothosiphon	1	0
Animalia	acyrthosiphon caraganae	acyrthosiphon	2	0
Animalia	acyrthosiphon ghani	acyrthosiphon	1	0
Animalia	acyrthosiphon kondoi	acyrthosiphon	12	0
Animalia	acyrthosiphon pisum	acyrthosiphon	957	15
Unknown	ada albina	ada	1	0
Animalia	adalia bipunctata	adalia	18	0
Animalia	adama dike	adama	1	0
Animalia	adama moto	adama	1	0
Animalia	adamsia carciniopados	adamsia	4	0
Unknown	adamsia rudolphi	adamsia	4	0
Plantae	adamsiella melchiori	adamsiella	14	0
Animalia	adamsoceras oelandicum	adamsoceras	3	3
Animalia	adamussium colbecki	adamussium	1	0
Plantae	adansonia digitata	adansonia	72	35
Plantae	adansonia fony	adansonia	2	3
Plantae	adansonia grandidieri	adansonia	7	15
Plantae	adansonia gregorii	adansonia	2	1
Plantae	adansonia madagascariensis	adansonia	2	3
Plantae	adansonia rubrostipa	adansonia	1	0
Plantae	adansonia suarezensis	adansonia	2	3
Plantae	adansonia za	adansonia	2	3
Animalia	addax nasomaculatus	addax	3	0
Animalia	adelges abietis	adelges	6	0
Animalia	adelges cooleyi	adelges	2	0
Animalia	adelges japonicus	adelges	11	0
Animalia	adelges lar	adelges	2	0
Animalia	adelges lariciatus	adelges	2	0
Animalia	adelges laricis	adelges	548	0
Animalia	adelges nordmannianae	adelges	508	0
Animalia	adelges piceae	adelges	559	0
Animalia	adelges tsugae	adelges	7	0
Unknown	adelina castana	adelina	3	0
Unknown	adelina palori	adelina	3	0
Unknown	adelina tenebrionis	adelina	49	0
Animalia	adelius sp	adelius	1	0
Animalia	adelobole ais	adelobole	1	0
Animalia	adelocephala cadmus	adelocephala	18	0
Animalia	adelocephala oda	adelocephala	17	3
Animalia	adelpha zea	adelpha	3	0
Animalia	adelphia petrella	adelphia	2	0
Animalia	adelphocoris lineolatus	adelphocoris	13	0
Animalia	adelphocoris rapidus	adelphocoris	98	3
Animalia	adelphocoris superbus	adelphocoris	2	0
Animalia	adelphocoris triannulatus	adelphocoris	10	0
Plantae	adenanthera abrosperma	adenanthera	3	0
Plantae	adenanthera gago	adenanthera	4	0
Plantae	adenanthera microsperma	adenanthera	4	0
Plantae	adenanthera pavonina	adenanthera	11	23
Plantae	adenia digitata	adenia	112	6
Plantae	adenia gummifera	adenia	8	23
Plantae	adenia lobata	adenia	1	0
Plantae	adenia racemosa	adenia	1	0
Plantae	adenia volkensii	adenia	14	0
Plantae	adenium obesum	adenium	7	24
Chromista	adenocystis utricularis	adenocystis	8	0
Plantae	adenophora khasiana	adenophora	1	0
Plantae	adenophora lilifolia	adenophora	1	0
Plantae	adenophora palustris	adenophora	1	0
Plantae	adenophora remotiflora	adenophora	2	0
Plantae	adenophora stricta	adenophora	9	1
Plantae	adenophora taquetii	adenophora	1	0
Plantae	adenophora triphylla	adenophora	18	12
Plantae	adenophorus abietinus	adenophorus	1	0
Plantae	adenophyllum cooperi	adenophyllum	4	0
Plantae	adenoplusia axillaris	adenoplusia	2	0
Plantae	adenopus breviflorus	adenopus	4	0
Plantae	adenorandia kalbreyeri	adenorandia	2	0
Plantae	adenosma glutinosum	adenosma	2	0
Plantae	adenosma thymus	adenosma	19	0
Plantae	adenostoma fasciculatum	adenostoma	5	0
Plantae	adenostoma sparsifolium	adenostoma	5	0
Unknown	adeorbis plano	adeorbis	4	3
Unknown	ades aegypti	ades	5	0
Animalia	adesma butyracea	adesma	1	0
Plantae	adesmia balsamica	adesmia	1	0
Plantae	adesmia boronoides	adesmia	1	0
Plantae	adesmia lanata	adesmia	2	0
Plantae	adesmia loudonia	adesmia	1	0
Unknown	adesmia paiva	adesmia	2	0
Plantae	adesmia phylloidea	adesmia	1	0
Plantae	adesmia radicifolia	adesmia	1	0
Unknown	adesmia sp	adesmia	1	2
Plantae	adesmia verrucosa	adesmia	1	0
Animalia	adeuomphalus trochanter	adeuomphalus	2	0
Bacteria	adhaeribacter aquaticus	adhaeribacter	1	0
Bacteria	adhaeribacter sp	adhaeribacter	1	1
Plantae	adhatoda hypericum	adhatoda	1	1
Plantae	adhatoda magnolia	adhatoda	3	3
Plantae	adhatoda wynaadensis	adhatoda	1	0
Animalia	adia trichoclados	adia	1	1
Plantae	adiantum capillus	adiantum	5	1
Plantae	adiantum capillus-veneris	adiantum	33	7
Plantae	adiantum caudatum	adiantum	9	0
Plantae	adiantum flabellulatum	adiantum	6	8
Plantae	adiantum fragrans	adiantum	1	0
Plantae	adiantum hispidulum	adiantum	2	7
Plantae	adiantum jordanii	adiantum	1	0
Plantae	adiantum lunulatum	adiantum	2	0
Plantae	adiantum pedatum	adiantum	13	0
Plantae	adiantum peruvianum	adiantum	3	0
Plantae	adiantum pubescens	adiantum	1	0
Plantae	adiantum raddianum	adiantum	30	20
Plantae	adiantum scutum	adiantum	2	0
Plantae	adiantum sp	adiantum	5	1
Plantae	adiantum tenerum	adiantum	11	0
Plantae	adiantum trapeziforme	adiantum	11	3
Animalia	adicella monach	adicella	1	0
Animalia	adicella nyse	adicella	2	0
Plantae	adina pilulifera	adina	6	14
Plantae	adina rubella	adina	2	0
Plantae	adinandra coarctata	adinandra	1	0
Plantae	adinandra integerrima	adinandra	1	0
Plantae	adinandra laotica	adinandra	1	0
Plantae	adinandra lutescens	adinandra	1	0
Plantae	adinandra macrantha	adinandra	1	0
Plantae	adinandra nitida	adinandra	2	9
Plantae	adinandra oblonga	adinandra	1	0
Plantae	adinandra phlebophylla	adinandra	1	0
Plantae	adinandra sarosanthera	adinandra	1	0
Unknown	ading significa	ading	1	0
Animalia	adinia xenica	adinia	6	0
Unknown	adium atrum	adium	1	0
Animalia	adlullia catala	adlullia	4	0
Animalia	admete tenissima	admete	1	0
Animalia	admontia seria	admontia	2	0
Animalia	adocia sp	adocia	12	0
Animalia	adolias exa	adolias	1	0
Animalia	adolias kanda	adolias	9	0
Animalia	adolias soma	adolias	1	0
Plantae	adonidia merrillii	adonidia	1	0
Plantae	adonis aestivalis	adonis	73	16
Plantae	adonis amurensis	adonis	12	0
Plantae	adonis annua	adonis	8	0
Plantae	adonis flammeus	adonis	11	0
Plantae	adonis pala	adonis	3	0
Plantae	adonis palaestina	adonis	42	20
Plantae	adonis sp	adonis	2	0
Plantae	adonis vernalis	adonis	40	14
Animalia	adonisea lora	adonisea	1	0
Animalia	adonisea navarra	adonisea	5	0
Animalia	adonisea tobia	adonisea	3	0
Unknown	adopholus vertex	adopholus	7	0
Animalia	adoretus sinicus	adoretus	2	0
Animalia	adoretus sp	adoretus	1	0
Animalia	adoretus tenuimaculatus	adoretus	42	3
Animalia	adoryphorus couloni	adoryphorus	17	6
Unknown	adosporium resinae	adosporium	6	0
Plantae	adoxa moschatellina	adoxa	5	1
Animalia	adoxophyes crana	adoxophyes	1	0
Animalia	adoxophyes fasciata	adoxophyes	6	0
Animalia	adoxophyes honmai	adoxophyes	59	0
Animalia	adoxophyes orana	adoxophyes	860	11
Virus	adoxophyes orana granulovirus	adoxophyes	1	0
Animalia	adoxophyes privatana	adoxophyes	1	0
Animalia	adoxophyes reticulana	adoxophyes	140	5
Animalia	adoxophyes sp	adoxophyes	216	6
Chromista	adriamonas peritocrescens	adriamonas	1	0
Animalia	adris tyrannus	adris	16	0
Unknown	aea compacta	aea	2	0
Unknown	aea lotus	aea	6	2
Plantae	aechmea chantinii	aechmea	4	0
Plantae	aechmea dichlamydea	aechmea	4	0
Plantae	aechmea fasciata	aechmea	16	10
Plantae	aechmea fendleri	aechmea	3	0
Plantae	aechmea luddemanniana	aechmea	2	2
Plantae	aechmea serrata	aechmea	1	1
Plantae	aechmea tessmannii	aechmea	1	0
Animalia	aechmina taurea	aechmina	2	0
Unknown	aecia mica	aecia	5	0
Fungi	aecidium cantense	aecidium	6	0
Fungi	aecidium foeniculi	aecidium	1	0
Fungi	aecidium mei	aecidium	4	0
Unknown	aecilomyces lila	aecilomyces	1	0
Unknown	aedea aegypti	aedea	2	0
Animalia	aedes aboriginis	aedes	22	9
Animalia	aedes aegpti	aedes	7	1
Animalia	aedes aegypli	aedes	12	3
Animalia	aedes aegypti	aedes	7202	405
Virus	aedes aegypti densovirus	aedes	21	3
Virus	aedes aegypti entomopoxvirus	aedes	5	0
Animalia	aedes aegyptii	aedes	91	11
Animalia	aedes aegypty	aedes	7	0
Animalia	aedes aegyti	aedes	19	2
Animalia	aedes aegytpi	aedes	9	0
Animalia	aedes africa	aedes	2	0
Animalia	aedes africanus	aedes	4	0
Animalia	aedes agypti	aedes	2	0
Animalia	aedes albopictus	aedes	3322	140
Virus	aedes albopictus densovirus	aedes	3	0
Animalia	aedes albopicyus	aedes	1	0
Animalia	aedes alboplctus	aedes	1	0
Animalia	aedes alternans	aedes	2	0
Animalia	aedes atlanticus	aedes	26	14
Animalia	aedes atropalpus	aedes	10	0
Animalia	aedes australis	aedes	3	0
Animalia	aedes canadensis	aedes	7	0
Animalia	aedes cantans	aedes	2	0
Animalia	aedes cantator	aedes	26	9
Animalia	aedes capsius	aedes	9	0
Animalia	aedes caspius	aedes	12	2
Animalia	aedes cataphylla	aedes	2	0
Animalia	aedes communis	aedes	14	1
Animalia	aedes detritus	aedes	1	0
Animalia	aedes diantaeus	aedes	1	0
Animalia	aedes dorsalis	aedes	8	2
Animalia	aedes eudes	aedes	2	0
Virus	aedes flavivirus	aedes	1	0
Animalia	aedes fulvus	aedes	4	0
Animalia	aedes furcifer	aedes	2	0
Animalia	aedes gani	aedes	1	0
Animalia	aedes hendersoni	aedes	1	0
Animalia	aedes hensilli	aedes	2	0
Animalia	aedes increpitus	aedes	1	1
Animalia	aedes infirmatus	aedes	19	15
Animalia	aedes japonicus	aedes	9	0
Animalia	aedes lineatopennis	aedes	2	0
Animalia	aedes luteocephalus	aedes	2	0
Animalia	aedes malayensis	aedes	1	0
Animalia	aedes mansouri	aedes	12	0
Animalia	aedes mariae	aedes	4	0
Animalia	aedes melanimon	aedes	13	0
Animalia	aedes notoscriptus	aedes	2	0
Animalia	aedes polynesiensis	aedes	9	2
Animalia	aedes pseudoscutellaris	aedes	38	0
Animalia	aedes punctor	aedes	10	1
Animalia	aedes quadrimaculatus	aedes	7	0
Animalia	aedes scapularis	aedes	2	0
Animalia	aedes scutellaris	aedes	3	0
Animalia	aedes sierrensis	aedes	32	10
Animalia	aedes simpsoni	aedes	6	0
Animalia	aedes sollicitans	aedes	40	10
Animalia	aedes sp	aedes	134	2
Animalia	aedes spp	aedes	3155	30
Animalia	aedes squamiger	aedes	25	10
Animalia	aedes sticticus	aedes	26	10
Animalia	aedes strickland	aedes	5	0
Animalia	aedes taeniorhynchus	aedes	756	0
Animalia	aedes taeniorhyncus	aedes	13	0
Animalia	aedes togoi	aedes	9	0
Animalia	aedes triseriatus	aedes	61	2
Animalia	aedes trivittatus	aedes	1	0
Animalia	aedes verans	aedes	1	1
Animalia	aedes vexans	aedes	645	37
Animalia	aedes vigilax	aedes	2	0
Animalia	aedia leucomelas	aedia	339	0
Unknown	aedomyia furfural	aedomyia	5	0
Animalia	aegeria apiformis	aegeria	2	0
Animalia	aegeria molybdoceps	aegeria	8	0
Animalia	aegeria sp	aegeria	1	0
Plantae	aegiceras corniculatum	aegiceras	1	1
Plantae	aegiceras majus	aegiceras	2	0
Animalia	aegilips vena	aegilips	6	0
Plantae	aegilops caudata	aegilops	5	0
Plantae	aegilops crassa	aegilops	4	2
Plantae	aegilops cylindrica	aegilops	130	1
Plantae	aegilops geniculata	aegilops	1	0
Plantae	aegilops longissima	aegilops	7	1
Plantae	aegilops mutica	aegilops	1	0
Plantae	aegilops searsii	aegilops	11	16
Plantae	aegilops sharonensis	aegilops	11	0
Plantae	aegilops speltoides	aegilops	48	0
Plantae	aegilops tauschii	aegilops	106	5
Plantae	aegilops triuncialis	aegilops	51	6
Plantae	aegilops umbellulata	aegilops	1	0
Unknown	aegilops variabilis	aegilops	2	0
Plantae	aegilops ventricosa	aegilops	9	0
Plantae	aegilotriticum karam	aegilotriticum	39	0
Plantae	aeginetia indica	aeginetia	20	18
Plantae	aegiphila sellowiana	aegiphila	2	0
Animalia	aegista omma	aegista	1	0
Animalia	aegithus burmeister	aegithus	4	0
Animalia	aegla castro	aegla	141	0
Animalia	aegla prado	aegla	1	0
Plantae	aegle marmelos	aegle	118	104
Animalia	aegocera mahdi	aegocera	1	0
Plantae	aegopodium podagaria	aegopodium	2	0
Plantae	aegopodium podagraria	aegopodium	18	2
Unknown	aeguidens rivulatus	aeguidens	1	2
Animalia	aegus nar	aegus	1	0
Plantae	aegylops geniculata	aegylops	3	0
Plantae	aegylops ovata	aegylops	1	1
Bacteria	aegyptianella pullorum	aegyptianella	4	0
Animalia	aegyptobia solanum	aegyptobia	1	2
Unknown	aeis gui	aeis	4	0
Unknown	aeis guineensis	aeis	5	0
Animalia	aeletes gulliver	aeletes	2	0
Animalia	aelia acuminata	aelia	1	0
Animalia	aelia autumnalis	aelia	1	0
Animalia	aellopos titan	aellopos	2	0
Unknown	aelosoma hemprichi	aelosoma	2	0
Animalia	aelurostrongylus abstrusus	aelurostrongylus	7	0
Animalia	aelurostrongylus sp	aelurostrongylus	3	0
Unknown	aemophilus pleuropneumoniae	aemophilus	1	0
Animalia	aeneolamia contigua	aeneolamia	1	0
Animalia	aeneolamia flavilatera	aeneolamia	1	0
Animalia	aeneolamia selecta	aeneolamia	2	0
Animalia	aeneolamia varia	aeneolamia	1	0
Animalia	aenictus arya	aenictus	2	0
Animalia	aenictus sp	aenictus	5	0
Animalia	aenigmastyletus alexei	aenigmastyletus	2	0
Unknown	aenoides rupestris	aenoides	1	1
Unknown	aeoisariopsis griseola	aeoisariopsis	12	0
Animalia	aeolesthes chrysothrix	aeolesthes	10	0
Plantae	aeollanthus homblei	aeollanthus	2	1
Plantae	aeollanthus saxatilis	aeollanthus	2	1
Plantae	aeollanthus subacaulis	aeollanthus	5	2
Animalia	aeolosoma balsamo	aeolosoma	5	0
Animalia	aeolosoma sp	aeolosoma	2	0
Animalia	aeolosoma variegation	aeolosoma	1	0
Animalia	aeolus esch	aeolus	2	0
Animalia	aeolus mellillus	aeolus	72	0
Animalia	aeolus sp	aeolus	11	0
Unknown	aeonia emodi	aeonia	1	0
Unknown	aeonia veitchii	aeonia	1	0
Plantae	aeonium arboreum	aeonium	3	2
Plantae	aeonium lindley	aeonium	15	0
Plantae	aeonium lindleyi	aeonium	1	0
Animalia	aephnidiogenes barbarus	aephnidiogenes	1	1
Animalia	aepyceros melampus	aepyceros	6	0
Animalia	aepypodius arfakianus	aepypodius	2	0
Animalia	aepyprymnus rufescens	aepyprymnus	4	0
Animalia	aequidens latifrons	aequidens	34	0
Animalia	aequidens pulcher	aequidens	1	0
Animalia	aequidens rivulatus	aequidens	10	1
Animalia	aequipecten opercularis	aequipecten	1	0
Animalia	aequorea aequorea	aequorea	44	0
Animalia	aequorea coerulescens	aequorea	100	11
Animalia	aequorea forbesiana	aequorea	4	0
Animalia	aequorea forskalea	aequorea	59	2
Animalia	aequorea macrodactyla	aequorea	32	8
Animalia	aequorea parva	aequorea	10	0
Animalia	aequorea sp	aequorea	4	10
Animalia	aequorea victoria	aequorea	3825	281
Animalia	aequoreidae diagnostic	aequoreidae	758	7
Plantae	aera diffusa	aera	2	0
Plantae	aeranthus indicus	aeranthus	1	0
Unknown	aerella horii	aerella	10	0
Unknown	aerella melo	aerella	1	0
Unknown	aerella molleri	aerella	1	0
Unknown	aerella musa	aerella	3	0
Unknown	aerella rabiei	aerella	1	0
Animalia	aeria corti	aeria	10	0
Animalia	aeria festuca	aeria	1	1
Animalia	aeria macula	aeria	2	0
Animalia	aeria rostrata	aeria	5	2
Plantae	aerides japonica	aerides	2	0
Bacteria	aeriscardovia aeriphila	aeriscardovia	5	0
Bacteria	aerococcus christensenii	aerococcus	2	0
Bacteria	aerococcus sp	aerococcus	13	4
Bacteria	aerococcus urinae	aerococcus	25	8
Bacteria	aerococcus urinaeequi	aerococcus	9	2
Bacteria	aerococcus viridans	aerococcus	172	37
Animalia	aerodramus francicus	aerodramus	5	0
Animalia	aerodramus fuciphagus	aerodramus	5	4
Animalia	aerodramus germani	aerodramus	6	3
Animalia	aerodramus hirundinaceus	aerodramus	5	0
Animalia	aerodramus leucophaeus	aerodramus	5	0
Animalia	aerodramus maximus	aerodramus	5	3
Animalia	aerodramus nuditarsus	aerodramus	5	0
Animalia	aerodramus ocistus	aerodramus	5	0
Animalia	aerodramus spodiopygius	aerodramus	5	0
Animalia	aerodramus unicolor	aerodramus	5	3
Animalia	aeromachus tali	aeromachus	1	0
Bacteria	aeromicrobium erythreum	aeromicrobium	8	12
Bacteria	aeromicrobium sp	aeromicrobium	3	0
Bacteria	aeromonas allosaccharophila	aeromonas	3	1
Bacteria	aeromonas besti	aeromonas	1	0
Bacteria	aeromonas bestiarum	aeromonas	10	1
Bacteria	aeromonas bivalvium	aeromonas	4	6
Bacteria	aeromonas caviae	aeromonas	863	297
Bacteria	aeromonas culicicola	aeromonas	1	0
Bacteria	aeromonas encheleia	aeromonas	10	1
Bacteria	aeromonas enteropelogenes	aeromonas	7	27
Bacteria	aeromonas eucrenophila	aeromonas	51	0
Bacteria	aeromonas hydrophila	aeromonas	2359	544
Bacteria	aeromonas ichthiosmia	aeromonas	4	1
Bacteria	aeromonas jandaei	aeromonas	37	1
Bacteria	aeromonas liquefaciens	aeromonas	31	0
Bacteria	aeromonas media	aeromonas	17	7
Bacteria	aeromonas molluscorum	aeromonas	3	1
Bacteria	aeromonas popoffii	aeromonas	3	1
Bacteria	aeromonas punctata	aeromonas	81	18
Bacteria	aeromonas salmon	aeromonas	17	0
Bacteria	aeromonas salmonicida	aeromonas	781	373
Bacteria	aeromonas schuberti	aeromonas	1	0
Bacteria	aeromonas schubertii	aeromonas	55	4
Bacteria	aeromonas sharmana	aeromonas	3	1
Bacteria	aeromonas shigelloides	aeromonas	2	0
Bacteria	aeromonas simiae	aeromonas	3	1
Bacteria	aeromonas sobria	aeromonas	486	52
Bacteria	aeromonas sp	aeromonas	388	87
Bacteria	aeromonas trota	aeromonas	20	0
Bacteria	aeromonas veronii	aeromonas	83	4
Unknown	aeropsis tumefaciens	aeropsis	1	0
Archaea	aeropyrum pernix	aeropyrum	783	205
Archaea	aeropyrum sp	aeropyrum	4	0
Unknown	aerotheca pan	aerotheca	2	0
Plantae	aerva javanica	aerva	4	4
Plantae	aerva lanata	aerva	2	1
Plantae	aerva persica	aerva	1	1
Animalia	aesa laxiflora	aesa	1	0
Unknown	aesalpinia sepia	aesalpinia	2	0
Unknown	aeschna grandis	aeschna	2	0
Plantae	aeschynomene afra	aeschynomene	4	2
Plantae	aeschynomene afraspera	aeschynomene	6	8
Plantae	aeschynomene americana	aeschynomene	6	8
Plantae	aeschynomene batekensis	aeschynomene	2	0
Plantae	aeschynomene elaphroxylon	aeschynomene	2	0
Plantae	aeschynomene evenia	aeschynomene	2	0
Plantae	aeschynomene grandistipulata	aeschynomene	2	0
Plantae	aeschynomene heurckeana	aeschynomene	2	0
Plantae	aeschynomene indica	aeschynomene	48	21
Plantae	aeschynomene maximistipulata	aeschynomene	2	0
Plantae	aeschynomene nematopoda	aeschynomene	2	0
Plantae	aeschynomene pararubrofarinacea	aeschynomene	2	0
Plantae	aeschynomene paucifoliolata	aeschynomene	2	0
Plantae	aeschynomene petrea	aeschynomene	4	2
Plantae	aeschynomene pfundii	aeschynomene	2	0
Plantae	aeschynomene pleuronervia	aeschynomene	2	0
Plantae	aeschynomene pluriarticulata	aeschynomene	2	0
Plantae	aeschynomene pseudoglabrescens	aeschynomene	2	0
Plantae	aeschynomene rubrofarinacea	aeschynomene	2	0
Plantae	aeschynomene rudis	aeschynomene	7	0
Plantae	aeschynomene scabra	aeschynomene	2	0
Plantae	aeschynomene sensitiva	aeschynomene	3	0
Plantae	aeschynomene siifolia	aeschynomene	2	0
Plantae	aeschynomene solitariiflora	aeschynomene	2	0
Plantae	aeschynomene sp	aeschynomene	1	0
Plantae	aeschynomene tambacoundensis	aeschynomene	2	0
Plantae	aeschynomene tenuirama	aeschynomene	2	0
Plantae	aeschynomene tsaratanensis	aeschynomene	2	0
Plantae	aeschynomene villosa	aeschynomene	4	8
Plantae	aeschynomene virginica	aeschynomene	36	8
Unknown	aeschynteles maculatus	aeschynteles	10	0
Plantae	aesculus arguta	aesculus	4	0
Plantae	aesculus assamica	aesculus	7	0
Plantae	aesculus californica	aesculus	13	6
Plantae	aesculus carnea	aesculus	2	1
Plantae	aesculus chinensis	aesculus	46	8
Plantae	aesculus chuniana	aesculus	4	0
Plantae	aesculus dallimorei	aesculus	1	0
Plantae	aesculus flava	aesculus	11	0
Plantae	aesculus glabra	aesculus	14	3
Plantae	aesculus hippocastan	aesculus	2	0
Plantae	aesculus hippocastaneum	aesculus	3	1
Plantae	aesculus hippocastanum	aesculus	686	156
Plantae	aesculus hyppocastanum	aesculus	10	5
Plantae	aesculus indica	aesculus	12	14
Plantae	aesculus lantsangensis	aesculus	4	0
Plantae	aesculus megaphylla	aesculus	4	0
Plantae	aesculus neglecta	aesculus	4	0
Plantae	aesculus parviflora	aesculus	12	0
Plantae	aesculus pavia	aesculus	9	2
Plantae	aesculus plantierensis	aesculus	1	0
Plantae	aesculus polyneura	aesculus	4	0
Plantae	aesculus rubicunda	aesculus	2	0
Plantae	aesculus sp	aesculus	88	62
Plantae	aesculus species	aesculus	11	8
Plantae	aesculus sylvatica	aesculus	4	0
Plantae	aesculus turbinata	aesculus	24	8
Plantae	aesculus wangii	aesculus	4	0
Plantae	aesculus wilsonii	aesculus	5	0
Plantae	aesculus woerlitzensis	aesculus	5	3
Animalia	aeshna canadensis	aeshna	2	0
Animalia	aeshna cyanea	aeshna	10	0
Animalia	aeshna mixta	aeshna	1	0
Animalia	aeshna umbrosa	aeshna	2	0
Animalia	aesopus hella	aesopus	5	0
Unknown	aesulus hippocastanum	aesulus	1	1
Animalia	aethaloperca rogaa	aethaloperca	6	0
Animalia	aethilla haber	aethilla	30	0
Animalia	aethina planta	aethina	12	0
Animalia	aethina solomon	aethina	119	0
Animalia	aethina tumida	aethina	19	7
Plantae	aethionema grandiflorum	aethionema	17	0
Animalia	aetholaimus rotundicauda	aetholaimus	2	0
Animalia	aethus attar	aethus	8	0
Plantae	aethusa cynapium	aethusa	55	19
Unknown	aetomium bos	aetomium	15	0
Unknown	aetomium brasiliense	aetomium	1	0
Animalia	aetus nipa	aetus	92	0
Plantae	aextoxicon punctatum	aextoxicon	1	0
Bacteria	afipia broomeae	afipia	12	2
Bacteria	afipia clevelandensis	afipia	11	0
Bacteria	afipia felis	afipia	36	3
Bacteria	afipia sp	afipia	2	0
Plantae	afraegle paniculata	afraegle	2	0
Plantae	aframomum alboviolaceum	aframomum	6	4
Plantae	aframomum alpinum	aframomum	1	2
Plantae	aframomum angustifolium	aframomum	22	52
Plantae	aframomum atewae	aframomum	1	1
Plantae	aframomum cereum	aframomum	1	1
Plantae	aframomum chrysanthum	aframomum	2	0
Plantae	aframomum citratum	aframomum	2	0
Plantae	aframomum cordifolium	aframomum	2	1
Plantae	aframomum daniellii	aframomum	4	1
Plantae	aframomum elegans	aframomum	1	1
Plantae	aframomum flavum	aframomum	1	1
Plantae	aframomum geocarpum	aframomum	1	1
Plantae	aframomum granum-paradisi	aframomum	1	1
Plantae	aframomum kayserianum	aframomum	1	1
Plantae	aframomum korarima	aframomum	1	1
Plantae	aframomum laurentii	aframomum	2	0
Plantae	aframomum leptolepis	aframomum	1	1
Plantae	aframomum letestuanum	aframomum	1	1
Plantae	aframomum limbatum	aframomum	1	1
Plantae	aframomum longiscapum	aframomum	1	1
Plantae	aframomum luteo-album	aframomum	1	1
Plantae	aframomum mala	aframomum	1	2
Plantae	aframomum melegueta	aframomum	105	113
Plantae	aframomum pilosum	aframomum	1	1
Plantae	aframomum rostratum	aframomum	1	0
Plantae	aframomum sp	aframomum	3	0
Plantae	aframomum stanfieldii	aframomum	1	1
Plantae	aframomum strobilaceum	aframomum	1	2
Plantae	aframomum subsericeum	aframomum	1	2
Plantae	aframomum sulcatum	aframomum	1	0
Plantae	aframomum tectorum	aframomum	1	1
Plantae	aframomum zambesiacum	aframomum	1	2
Plantae	aframomum zimmermann	aframomum	8	0
Virus	african green monkey polyomavirus	african	11	2
Animalia	africana sp	africana	3	0
Animalia	africaspis fid	africaspis	4	0
Animalia	afrina wevelli	afrina	3	0
Animalia	afritylenchus benini	afritylenchus	8	0
Unknown	afrocaecilia taita	afrocaecilia	1	0
Animalia	afrocardium infantile	afrocardium	5	0
Plantae	afrocarpus falcatus	afrocarpus	3	0
Plantae	afrocarpus gracilior	afrocarpus	9	0
Animalia	afrolaophonte brignoli	afrolaophonte	2	0
Unknown	afromomum melegueta	afromomum	14	2
Animalia	afromysis bainbridge	afromysis	4	0
Animalia	afropavo congensis	afropavo	5	0
Plantae	afrostyrax lepidophyllus	afrostyrax	1	2
Plantae	afzelia africana	afzelia	45	8
Plantae	afzelia quanzensis	afzelia	2	0
Plantae	afzelia xylocarpa	afzelia	1	0
Animalia	agabus hochi	agabus	1	0
Animalia	agabus iaponicus	agabus	1	0
Animalia	agabus maestri	agabus	1	0
Animalia	agabus melanarius	agabus	1	0
Animalia	agabus solski	agabus	2	0
Animalia	agallia constricta	agallia	1	0
Animalia	agalmopolynema aza	agalmopolynema	4	0
Animalia	agalychnis anna	agalychnis	3	0
Animalia	agalychnis annae	agalychnis	4	0
Animalia	agalychnis callidryas	agalychnis	2	0
Animalia	agalychnis spurrelli	agalychnis	2	4
Animalia	agama agama	agama	3	0
Animalia	agama aramata	agama	2	0
Animalia	agamyxis pectinifrons	agamyxis	1	0
Animalia	aganocrossus cipriani	aganocrossus	14	0
Plantae	aganosma caryophyllata	aganosma	1	0
Animalia	agapanthia sp	agapanthia	23	0
Plantae	agapanthus africanus	agapanthus	20	8
Plantae	agapanthus inapertus	agapanthus	23	0
Plantae	agapanthus praecox	agapanthus	29	11
Plantae	agapetes acosta	agapetes	5	0
Plantae	agapetes mannii	agapetes	2	0
Animalia	agapornis sp	agapornis	5	0
Animalia	agapornis taranta	agapornis	8	0
Animalia	agapostemon angeli	agapostemon	10	0
Animalia	agapostemon angelicas	agapostemon	2	0
Animalia	agapostemon angelicus	agapostemon	1	2
Bacteria	agarbacterium pastinator	agarbacterium	1	0
[truncated: 74,276 more rows]

## Sheet: S3 Publication Numbers
Table S3 Patent Publication Numbers
Family First Filing Id	Publication Id with First Filing ID			Publication Id Only			Note: Family First Filing Number refers to the INPADOC First Family Member from PATSTAT, October 2011.
LU77485A	EP0000005A1			EP0000005A1			Publication Id refers to the Publication Number containing a species name from PATSTAT, October 2011.
DE2725148A	EP0000014A1			EP0000014A1			Note: Publication ID Only lists all publication numbers in the dataset. This includes records where a First Family Number was not available.
DE2725314A	EP0000017A1			EP0000017A1			Note that not all Family First numbers may retrieve records in public patent databases (i.e. US provisional applications are not published).
DE2725214A	EP0000018A1			EP0000018A1			To retrieve records in public databases use the Publication ID
JP6463377A	EP0000019A1			EP0000019A1
DE2725315A	EP0000023A1			EP0000023A1
DE2726478A	EP0000024A1			EP0000024A1
DE2726658A	EP0000027A1			EP0000027A1
JP6280277A	EP0000037A1			EP0000037A1
DE2726253A	EP0000051A1			EP0000051A1
DE2726251A	EP0000064A1			EP0000064A1
GB2466577A	EP0000071A1			EP0000071A1
US80307777A	EP0000079A1			EP0000079A1
US80519777A	EP0000100A1			EP0000100A1
US80656377A	EP0000102A1			EP0000102A1
DE2724684A	EP0000112A1			EP0000112A1
DE2759793A	EP0000124A1			EP0000124A1
DE2727479A	EP0000127A1			EP0000127A1
DE2727384A	EP0000140A1			EP0000140A1
DE2728536A	EP0000156A1			EP0000156A1
GB2574077A	EP0000167A1			EP0000167A1
DE2729245A	EP0000171A1			EP0000171A1
CH802377A	EP0000176A1			EP0000176A1
DE2728428A	EP0000188A1			EP0000188A1
DE2730098A	EP0000193A1			EP0000193A1
DE2730273A	EP0000198A1			EP0000198A1
DE2730372A	EP0000199A1			EP0000199A1
CH808377A	EP0000202A1			EP0000202A1
CH813077A	EP0000203A1			EP0000203A1
DE2727469A	EP0000220A1			EP0000220A1
GB2727377A	EP0000226A1			EP0000226A1
GB2740977A	EP0000229A1			EP0000229A1
GB2714077A	EP0000252A1			EP0000252A1
US80962077A	EP0000258A1			EP0000258A1
US80958577A	EP0000272A1			EP0000272A1
US81231677A	EP0000283A1			EP0000283A1
US81164277A	EP0000285A1			EP0000285A1
GB2691877A	EP0000291A1			EP0000291A1
US80794077A	EP0000324A1			EP0000324A1
LU77584A	EP0000330A1			EP0000330A1
DE2727482A	EP0000333A2			EP0000333A2
DE2730467A	EP0000334A1			EP0000334A1
DE2730468A	EP0000335A1			EP0000335A1
DE2732029A	EP0000336A1			EP0000336A1
GB2574077A	EP0000338A2			EP0000338A2
DE2730515A	EP0000345A1			EP0000345A1
CH842677A	EP0000351A1			EP0000351A1
DE2729321A	EP0000358A2			EP0000358A2
CH842677A	EP0000359A1			EP0000359A1
DE2730620A	EP0000365A1			EP0000365A1
LU77699A	EP0000368A1			EP0000368A1
DE2732531A	EP0000373A1			EP0000373A1
JP8260277A	EP0000376A1			EP0000376A1
DE2731566A	EP0000377A1			EP0000377A1
DE2732104A	EP0000380A1			EP0000380A1
GB2876477A	EP0000382A1			EP0000382A1
GB2876577A	EP0000383A1			EP0000383A1
DE2732101A	EP0000388A1			EP0000388A1
DE2732292A	EP0000389A1			EP0000389A1
DE2732323A	EP0000393A1			EP0000393A1
DE2731776A	EP0000420A1			EP0000420A1
GB2820177A	EP0000436A1			EP0000436A1
DE2724609A	EP0000468A1			EP0000468A1
US80983977A	EP0000473A1			EP0000473A1
CH806877A	EP0000474A1			EP0000474A1
DE2734022A	EP0000475A1			EP0000475A1
CH848377A	EP0000485A1			EP0000485A1
CH879377A	EP0000487A1			EP0000487A1
LU77786A	EP0000488A1			EP0000488A1
CH891577A	EP0000496A1			EP0000496A1
LU77788A	EP0000500A2			EP0000500A2
CH900277A	EP0000506A2			EP0000506A2
CH899977A	EP0000508A1			EP0000508A1
DE2733642A	EP0000526A1			EP0000526A1
JP8835277A	EP0000528A1			EP0000528A1
DE2734108A	EP0000537A1			EP0000537A1
CH928377A	EP0000539A1			EP0000539A1
GB3038077A	EP0000541A2			EP0000541A2
DE2734574A	EP0000551A1			EP0000551A1
CH921877A	EP0000560A1			EP0000560A1
US81973277A	EP0000564A1			EP0000564A1
LU75684A	EP0000574A1			EP0000574A1
DE2734691A	EP0000579A1			EP0000579A1
DE2734690A	EP0000580A1			EP0000580A1
GB3101577A	EP0000615A1			EP0000615A1
GB2948777A	EP0000636A1			EP0000636A1
GB3099877A	EP0000640A1			EP0000640A1
US81919777A	EP0000645A1			EP0000645A1
US81890777A	EP0000656A1			EP0000656A1
US81935277A	EP0000658A1			EP0000658A1
US81935277A	EP0000659A1			EP0000659A1
FR7723222A	EP0000681A1			EP0000681A1
DE7725257U	EP0000692A1			EP0000692A1
AU3631278A	EP0000695A1			EP0000695A1
CH879477A	EP0000700A1			EP0000700A1
NL7708149A	EP0000721A1			EP0000721A1
DE2735314A	EP0000752A2			EP0000752A2
CH969177A	EP0000757A1			EP0000757A1
DE2736017A	EP0000760A1			EP0000760A1
DE2736138A	EP0000761A1			EP0000761A1
DE2735515A	EP0000764A1			EP0000764A1
CH988377A	EP0000767A1			EP0000767A1
LU77923A	EP0000771A2			EP0000771A2
DE2736295A	EP0000784A1			EP0000784A1
US82425277A	EP0000789A2			EP0000789A2
GB3427977A	EP0000791A2			EP0000791A2
GB3049777A	EP0000792A1			EP0000792A1
US82201377A	EP0000820A1			EP0000820A1
GB3303777A	EP0000828A1			EP0000828A1
DE2738309A	EP0000861A1			EP0000861A1
DE2642981A	EP0000887A1			EP0000887A1
DE2737403A	EP0000888A1			EP0000888A1
DE2737673A	EP0000891A1			EP0000891A1
CH1020377A	EP0000896A2			EP0000896A2
DE2737072A	EP0000899A1			EP0000899A1
DE2737693A	EP0000904A1			EP0000904A1
DE2721186A	EP0000911A1			EP0000911A1
AT597777A	EP0000925A1			EP0000925A1
GB3490877A	EP0000928A1			EP0000928A1
US82588377A	EP0000931A1			EP0000931A1
US82588477A	EP0000932A1			EP0000932A1
DE2739193A	EP0000934A1			EP0000934A1
GB3517377A	EP0000938A1			EP0000938A1
IT1275477A	EP0000943A1			EP0000943A1
DE2738572A	EP0000948A1			EP0000948A1
GB3352477A	EP0000962A1			EP0000962A1
US82556377A	EP0000991A1			EP0000991A1
US82821377A	EP0001018A1			EP0001018A1
AU3885278D	EP0001019A1			EP0001019A1
CH928077A	EP0001041A2			EP0001041A2
DE2736569A	EP0001047A2			EP0001047A2
DE2737195A	EP0001051A2			EP0001051A2
DE2738508A	EP0001053A1			EP0001053A1
DE2739854A	EP0001064A2			EP0001064A2
DE2740849A	EP0001089A1			EP0001089A1
DE2740887A	EP0001090A2			EP0001090A2
DE2741197A	EP0001099A1			EP0001099A1
CH1073377A	EP0001102A1			EP0001102A1
US83112977A	EP0001114A2			EP0001114A2
LU78114A	EP0001122A1			EP0001122A1
US83271377A	EP0001185A1			EP0001185A1
FR7726435A	EP0001190A1			EP0001190A1
FR7727151A	EP0001197A2			EP0001197A2
CH934977A	EP0001203A1			EP0001203A1
DE2721186A	EP0001210A1			EP0001210A1
DE2739349A	EP0001225A1			EP0001225A1
DE2741511A	EP0001242A1			EP0001242A1
CH1140577A	EP0001248A1			EP0001248A1
US83361977A	EP0001264A1			EP0001264A1
US83362177A	EP0001265A1			EP0001265A1
DE2742034A	EP0001271A1			EP0001271A1
JP11284077A	EP0001280A2			EP0001280A2
JP11320577A	EP0001287A1			EP0001287A1
DE2743349A	EP0001292A1			EP0001292A1
US83421577A	EP0001312A1			EP0001312A1
US82821377A	EP0001331A1			EP0001331A1
AU1858276A	EP0001333A1			EP0001333A1
US83519777A	EP0001356A1			EP0001356A1
US83459877A	EP0001365A1			EP0001365A1
AT693677A	EP0001380A1			EP0001380A1
DE2745144A	EP0001384A1			EP0001384A1
DE2721186A	EP0001389A2			EP0001389A2
DE2742173A	EP0001399A1			EP0001399A1
DE2743767A	EP0001414A1			EP0001414A1
DE2745005A	EP0001427A1			EP0001427A1
DE2745305A	EP0001428A1			EP0001428A1
DE2744590A	EP0001445A1			EP0001445A1
DE2745672A	EP0001457A1			EP0001457A1
GB3403977A	EP0001473A2			EP0001473A2
US83352577A	EP0001480A1			EP0001480A1
US83482877A	EP0001485A2			EP0001485A2
US84016777A	EP0001514A2			EP0001514A2
US84016877A	EP0001515A2			EP0001515A2
GB4210377A	EP0001516A1			EP0001516A1
SE7711089A	EP0001540A1			EP0001540A1
DE2746967A	EP0001549A1			EP0001549A1
DE2742185A	EP0001553A2			EP0001553A2
US83409077A	EP0001556A2			EP0001556A2
DE2745008A	EP0001566A2			EP0001566A2
JP12185777A	EP0001567A1			EP0001567A1
DE2745827A	EP0001571A1			EP0001571A1
DE2746866A	EP0001573A2			EP0001573A2
CH1245677A	EP0001587A2			EP0001587A2
DE2747634A	EP0001593A1			EP0001593A1
CH1258177A	EP0001597A1			EP0001597A1
JP12224977A	EP0001601A1			EP0001601A1
DE2747357A	EP0001602A1			EP0001602A1
DE2747072A	EP0001604A2			EP0001604A2
JP12318477A	EP0001622A1			EP0001622A1
DE2747825A	EP0001623A1			EP0001623A1
US84337877A	EP0001627A1			EP0001627A1
US84337877A	EP0001628A1			EP0001628A1
GB4321177A	EP0001633A1			EP0001633A1
US84513877A	EP0001640A2			EP0001640A2
JP12844777A	EP0001643A2			EP0001643A2
GB4448677A	EP0001647A2			EP0001647A2
CH1252877A	EP0001654A1			EP0001654A1
GB4308177A	EP0001655A2			EP0001655A2
DE2746017A	EP0001658A1			EP0001658A1
NL7711390A	EP0001663A1			EP0001663A1
GB3883277A	EP0001680A1			EP0001680A1
GB4306477A	EP0001682A2			EP0001682A2
US83851677A	EP0001684A2			EP0001684A2
US83860277A	EP0001688A1			EP0001688A1
US83860377A	EP0001689A1			EP0001689A1
US84408777A	EP0001709A2			EP0001709A2
US84409977A	EP0001712A2			EP0001712A2
US84535477A	EP0001716A2			EP0001716A2
US84535477A	EP0001717A2			EP0001717A2
HUDO000416A	EP0001718A1			EP0001718A1
US84549177A	EP0001720A2			EP0001720A2
US84551377A	EP0001721A2			EP0001721A2
FR7731687A	EP0001727A2			EP0001727A2
FR7623799A	EP0001733A1			EP0001733A1
FR7731672A	EP0001734A2			EP0001734A2
DE2748442A	EP0001737A1			EP0001737A1
US82050677A	EP0001738A1			EP0001738A1
DE2721186A	EP0001739A1			EP0001739A1
CH1318877A	EP0001740A1			EP0001740A1
DE2746057A	EP0001753A1			EP0001753A1
DE2748295A	EP0001774A1			EP0001774A1
CH1328777A	EP0001795A1			EP0001795A1
DE2748333A	EP0001796A1			EP0001796A1
DE2748659A	EP0001797A1			EP0001797A1
DE2748658A	EP0001804A1			EP0001804A1
DE2750030A	EP0001809A1			EP0001809A1
US52100274A	EP0001813A1			EP0001813A1
DE2749735A	EP0001820A1			EP0001820A1
CH1366377A	EP0001824A1			EP0001824A1
CH1358777A	EP0001840A2			EP0001840A2
JP13442877A	EP0001841A2			EP0001841A2
DE2748430A	EP0001852A1			EP0001852A1
GB4630777A	EP0001853A1			EP0001853A1
US85010877A	EP0001871A1			EP0001871A1
GB3526377A	EP0001874A1			EP0001874A1
US84264677A	EP0001895A1			EP0001895A1
GB4612077A	EP0001914A2			EP0001914A2
US84883777A	EP0001920A1			EP0001920A1
US84959177A	EP0001929A2			EP0001929A2
US84959177A	EP0001930A2			EP0001930A2
US84959177A	EP0001931A2			EP0001931A2
FR7732416A	EP0001945A1			EP0001945A1
DE2746207A	EP0001975A1			EP0001975A1
JP12128577A	EP0001979A1			EP0001979A1
DE2750288A	EP0001981A1			EP0001981A1
DE2749327A	EP0001994A1			EP0001994A1
CH1379977A	EP0002007A1			EP0002007A1
DE2751782A	EP0002013A1			EP0002013A1
DE2751783A	EP0002014A1			EP0002014A1
GB4826577A	EP0002031A1			EP0002031A1
US85041077A	EP0002037A1			EP0002037A1
GB4826477A	EP0002039A1			EP0002039A1
DE2751741A	EP0002043A1			EP0002043A1
DE2751910A	EP0002053A2			EP0002053A2
JP13727677A	EP0002058A1			EP0002058A1
IL5344177A	EP0002065A1			EP0002065A1
IL5344077A	EP0002066A1			EP0002066A1
US85430677A	EP0002072A1			EP0002072A1
GB4798177A	EP0002084A1			EP0002084A1
GB4858977A	EP0002091A2			EP0002091A2
DE2751805A	EP0002096A1			EP0002096A1
GB4714677A	EP0002123A1			EP0002123A1
CH1257777A	EP0002181A2			EP0002181A2
CH1257977A	EP0002182A2			EP0002182A2
DE2753203A	EP0002190A1			EP0002190A1
GB4566877A	EP0002192A1			EP0002192A1
DE2752622A	EP0002197A2			EP0002197A2
DE2750414A	EP0002198A1			EP0002198A1
DE2752613A	EP0002200A1			EP0002200A1
DE2752553A	EP0002202A2			EP0002202A2
US85242777A	EP0002210A1			EP0002210A1
DE2753556A	EP0002214A1			EP0002214A1
DE2753278A	EP0002222A1			EP0002222A1
DE2753244A	EP0002234A1			EP0002234A1
JP14168877A	EP0002237A1			EP0002237A1
LU78591A	EP0002246A2			EP0002246A2
US85717777A	EP0002283A1			EP0002283A1
GB4931577A	EP0002312A1			EP0002312A1
US84960877A	EP0002322A2			EP0002322A2
GB2161077A	EP0002331A2			EP0002331A2
US85586177A	EP0002344A1			EP0002344A1
US85572477A	EP0002347A1			EP0002347A1
US85572677A	EP0002348A1			EP0002348A1
US85570177A	EP0002354A1			EP0002354A1
US85549177A	EP0002404A1			EP0002404A1
FR7735924A	EP0002411A1			EP0002411A1
CH1257877A	EP0002439A2			EP0002439A2
JP13890777A	EP0002452A1			EP0002452A1
DE2753945A	EP0002455A1			EP0002455A1
DE2754492A	EP0002459A2			EP0002459A2
DE2756270A	EP0002473A1			EP0002473A1
DE2756113A	EP0002482A1			EP0002482A1
DE2755908A	EP0002499A1			EP0002499A1
DE2756399A	EP0002513A1			EP0002513A1
DE2756747A	EP0002530A1			EP0002530A1
LU78736A	EP0002532A2			EP0002532A2
GB5293877A	EP0002534A1			EP0002534A1
DE2756632A	EP0002537A2			EP0002537A2
GB4720177A	EP0002564A1			EP0002564A1
US85850777A	EP0002588A1			EP0002588A1
US85850577A	EP0002589A1			EP0002589A1
US85850477A	EP0002590A1			EP0002590A1
GB5197977A	EP0002610A1			EP0002610A1
US86181077A	EP0002615A2			EP0002615A2
AU4244478D	EP0002620A1			EP0002620A1
US86226877A	EP0002626A2			EP0002626A2
FR7737346A	EP0002630A1			EP0002630A1
US86226577A	EP0002645A2			EP0002645A2
DE2753513A	EP0002665A1			EP0002665A1
DE2758784A	EP0002671A1			EP0002671A1
LU78625A	EP0002672A2			EP0002672A2
DE2756269A	EP0002678A2			EP0002678A2
DE2756031A	EP0002679A1			EP0002679A1
DE2756914A	EP0002680A2			EP0002680A2
DE2758716A	EP0002693A1			EP0002693A1
DE2758008A	EP0002695A2			EP0002695A2
DE2758191A	EP0002706A1			EP0002706A1
DE2758021A	EP0002709A1			EP0002709A1
DE2758352A	EP0002713A1			EP0002713A1
DE2758005A	EP0002723A1			EP0002723A1
US86066077A	EP0002743A1			EP0002743A1
DE2756583A	EP0002746A1			EP0002746A1
CH1629777A	EP0002753A2			EP0002753A2
CH842677A	EP0002757A1			EP0002757A1
DE2758000A	EP0002774A1			EP0002774A1
US86512577A	EP0002791A1			EP0002791A1
DE2640730A	EP0002800A1			EP0002800A1
DE2758883A	EP0002807A1			EP0002807A1
DE2640384A	EP0002812A2			EP0002812A2
NO780034A	EP0002818A2			EP0002818A2
GB5366877A	EP0002822A1			EP0002822A1
US86659778A	EP0002826A1			EP0002826A1
JP15849677A	EP0002835A1			EP0002835A1
LU78805A	EP0002836A1			EP0002836A1
US84277277A	EP0002842A1			EP0002842A1
GB4555577A	EP0002881A1			EP0002881A1
GB5344877A	EP0002893A1			EP0002893A1
GB5344677A	EP0002896A1			EP0002896A1
US86173277A	EP0002906A2			EP0002906A2
US86180877A	EP0002916A2			EP0002916A2
GB5375377A	EP0002925A1			EP0002925A1
US86379977A	EP0002927A1			EP0002927A1
US86349877A	EP0002932A1			EP0002932A1
US86472477A	EP0002933A1			EP0002933A1
US86509477A	EP0002938A2			EP0002938A2
US86499877A	EP0002939A2			EP0002939A2
US86489477A	EP0002940A2			EP0002940A2
US86509277A	EP0002941A2			EP0002941A2
FR7738828A	EP0002971A1			EP0002971A1
US86407477A	EP0002997A2			EP0002997A2
FR7739912A	EP0002998A1			EP0002998A1
GB5358077A	EP0003007A2			EP0003007A2
GB5357877A	EP0003008A1			EP0003008A1
DE2757924A	EP0003035A2			EP0003035A2
DE2800544A	EP0003049A2			EP0003049A2
DE2800148A	EP0003052A2			EP0003052A2
DE2800963A	EP0003053A1			EP0003053A1
LU78804A	EP0003056A1			EP0003056A1
DE2801029A	EP0003061A2			EP0003061A2
DE2759053A	EP0003062A2			EP0003062A2
GB4530577A	EP0003069A1			EP0003069A1
US86499877A	EP0003081A2			EP0003081A2
FR7800658A	EP0003090A2			EP0003090A2
DE2801584A	EP0003098A1			EP0003098A1
DE2801316A	EP0003099A2			EP0003099A2
DE2801318A	EP0003101A1			EP0003101A1
CH51378A	EP0003114A1			EP0003114A1
DE2801793A	EP0003128A1			EP0003128A1
US86195477A	EP0003144A2			EP0003144A2
FR7801320A	EP0003191A1			EP0003191A1
DE2750031A	EP0003211A1			EP0003211A1
LU78487A	EP0003212A1			EP0003212A1
DE2755947A	EP0003223A1			EP0003223A1
CH1629877A	EP0003230A2			EP0003230A2
US86050777A	EP0003242A1			EP0003242A1
NZ18565477A	EP0003248A1			EP0003248A1
GB312978A	EP0003254A1			EP0003254A1
US86612277A	EP0003261A1			EP0003261A1
CH1447977A	EP0003274A1			EP0003274A1
GB5358077A	EP0003275A1			EP0003275A1
DE2802488A	EP0003284A1			EP0003284A1
CH62478A	EP0003295A1			EP0003295A1
IL5648478A	EP0003297A1			EP0003297A1
DE2801980A	EP0003298A2			EP0003298A2
DE2803253A	EP0003301A1			EP0003301A1
CH92878A	EP0003313A1			EP0003313A1
US87345678A	EP0003316A2			EP0003316A2
LU78955A	EP0003318A2			EP0003318A2
DE2802916A	EP0003328A1			EP0003328A1
CH61178A	EP0003335A1			EP0003335A1
US87097378A	EP0003336A2			EP0003336A2
DE2803109A	EP0003340A2			EP0003340A2
IT3115077A	EP0003341A2			EP0003341A2
DE2803259A	EP0003344A1			EP0003344A1
NL7800762A	EP0003382A1			EP0003382A1
GB264278A	EP0003407A1			EP0003407A1
GB246478A	EP0003415A2			EP0003415A2
GR5801778A	EP0003416A1			EP0003416A1
US87241378A	EP0003420A1			EP0003420A1
GB255178A	EP0003424A1			EP0003424A1
US87319078A	EP0003430A1			EP0003430A1
DE2757992A	EP0003474A1			EP0003474A1
US87445878A	EP0003481A2			EP0003481A2
DE2800356A	EP0003483A2			EP0003483A2
DE2805584A	EP0003504A1			EP0003504A1
CH121478A	EP0003517A1			EP0003517A1
DE2803660A	EP0003519A1			EP0003519A1
DE2804824A	EP0003520A1			EP0003520A1
GB281378A	EP0003524A1			EP0003524A1
GB297578A	EP0003529A1			EP0003529A1
LU79008A	EP0003532A1			EP0003532A1
DE2804138A	EP0003544A1			EP0003544A1
DE2804093A	EP0003545A1			EP0003545A1
CH140178A	EP0003552A2			EP0003552A2
DE2805482A	EP0003567A1			EP0003567A1
US87656478A	EP0003583A1			EP0003583A1
DE2806097A	EP0003587A1			EP0003587A1
CH140478A	EP0003602A1			EP0003602A1
DE2806436A	EP0003612A2			EP0003612A2
DE2806330A	EP0003614A1			EP0003614A1
GB583478A	EP0003616A2			EP0003616A2
US87443278A	EP0003644A1			EP0003644A1
US87715178A	EP0003683A2			EP0003683A2
US87797478A	EP0003688A2			EP0003688A2
US87318178A	EP0003692A2			EP0003692A2
FR7804257A	EP0003708A1			EP0003708A1
OA56730A	EP0003709A1			EP0003709A1
GB216678A	EP0003740A2			EP0003740A2
CH121278A	EP0003749A1			EP0003749A1
FR7421042A	EP0003758A1			EP0003758A1
DE2806213A	EP0003766A1			EP0003766A1
DE2807697A	EP0003772A1			EP0003772A1
DE2807286A	EP0003786A1			EP0003786A1
DE2808086A	EP0003796A1			EP0003796A1
DE2807710A	EP0003799A1			EP0003799A1
DE2808153A	EP0003814A2			EP0003814A2
US88054278A	EP0003818A1			EP0003818A1
CH184878A	EP0003820A1			EP0003820A1
DE2807709A	EP0003821A1			EP0003821A1
CH203578A	EP0003833A2			EP0003833A2
US87933678A	EP0003880A1			EP0003880A1
US87934078A	EP0003881A1			EP0003881A1
GB581978A	EP0003884A2			EP0003884A2
AUPD339878A	EP0003885A2			EP0003885A2
GB624178A	EP0003892A1			EP0003892A1
US87931978A	EP0003897A1			EP0003897A1
GB680678A	EP0003906A1			EP0003906A1
GB680678A	EP0003907A1			EP0003907A1
GB681078A	EP0003908A1			EP0003908A1
GB811178A	EP0003911A2			EP0003911A2
GB800278A	EP0003913A1			EP0003913A1
GB808978A	EP0003916A2			EP0003916A2
US86661878A	EP0003951A1			EP0003951A1
CH114078A	EP0003960A1			EP0003960A1
DE2808227A	EP0003974A2			EP0003974A2
DE2807662A	EP0003975A1			EP0003975A1
DE2807132A	EP0003979A1			EP0003979A1
DE2810083A	EP0003992A2			EP0003992A2
DE2809377A	EP0004011A1			EP0004011A1
DE2810662A	EP0004019A2			EP0004019A2
DE2810550A	EP0004020A1			EP0004020A1
DE2810634A	EP0004022A1			EP0004022A1
CH270078A	EP0004030A2			EP0004030A2
JP2760178A	EP0004073A2			EP0004073A2
DE2811221A	EP0004083A2			EP0004083A2
DE2811201A	EP0004101A2			EP0004101A2
GB806678A	EP0004107A1			EP0004107A1
US88593178A	EP0004121A1			EP0004121A1
JP1645278A	EP0004128A1			EP0004128A1
GB648578A	EP0004129A2			EP0004129A2
GB869078A	EP0004132A1			EP0004132A1
GB866978A	EP0004134A1			EP0004134A1
GB646278A	EP0004137A1			EP0004137A1
US88291878A	EP0004163A1			EP0004163A1
US88488378A	EP0004172A1			EP0004172A1
US88445778A	EP0004174A1			EP0004174A1
CH171978A	EP0004214A1			EP0004214A1
US88111678A	EP0004223A1			EP0004223A1
US82463277A	EP0004258A1			EP0004258A1
DE2808070A	EP0004279A1			EP0004279A1
DE2811064A	EP0004286A2			EP0004286A2
DE2811919A	EP0004303A1			EP0004303A1
DE2811719A	EP0004304A1			EP0004304A1
CH293178A	EP0004315A1			EP0004315A1
CH286878A	EP0004316A2			EP0004316A2
CH293278A	EP0004317A2			EP0004317A2
DE2811628A	EP0004323A1			EP0004323A1
DE2812633A	EP0004330A1			EP0004330A1
CH292978A	EP0004334A1			EP0004334A1
DE2812555A	EP0004338A1			EP0004338A1
US88779978A	EP0004342A1			EP0004342A1
DE2813046A	EP0004357A2			EP0004357A2
CA299288A	EP0004372A1			EP0004372A1
NL7801475A	EP0004393A1			EP0004393A1
NL7803073A	EP0004397A1			EP0004397A1
GB1154178A	EP0004431A1			EP0004431A1
GB1074278A	EP0004433A1			EP0004433A1
US88917978A	EP0004434A2			EP0004434A2
US88930378A	EP0004435A2			EP0004435A2
US88733078A	EP0004442A1			EP0004442A1
JP3464578A	EP0004466A1			EP0004466A1
FR7808049A	EP0004512A1			EP0004512A1
CH251978A	EP0004561A2			EP0004561A2
JP2596578A	EP0004570A1			EP0004570A1
GB1025178A	EP0004579A1			EP0004579A1
DE2813772A	EP0004589A2			EP0004589A2
DE2813771A	EP0004590A1			EP0004590A1
US89272478A	EP0004610A2			EP0004610A2
DE2813729A	EP0004626A1			EP0004626A1
US89533678A	EP0004640A2			EP0004640A2
DE2815290A	EP0004642A1			EP0004642A1
DE2814984A	EP0004644A2			EP0004644A2
DE2814365A	EP0004653A1			EP0004653A1
FR7810480A	EP0004654A1			EP0004654A1
DE7810069U	EP0004662A1			EP0004662A1
DE2814981A	EP0004668A1			EP0004668A1
GB1266378A	EP0004733A2			EP0004733A2
US89157278A	EP0004735A2			EP0004735A2
US89239778A	EP0004758A2			EP0004758A2
US89364178A	EP0004766A2			EP0004766A2
GB1417278A	EP0004770A2			EP0004770A2
US89364378A	EP0004772A2			EP0004772A2
US89339078A	EP0004773A2			EP0004773A2
FR7810688A	EP0004803A2			EP0004803A2
FR7809616A	EP0004810A2			EP0004810A2
FR7810840A	EP0004826A2			EP0004826A2
DE2815944A	EP0004893A1			EP0004893A1
DE2815930A	EP0004894A1			EP0004894A1
DE2816474A	EP0004895A2			EP0004895A2
DE2816190A	EP0004902A2			EP0004902A2
AT266278A	EP0004913A1			EP0004913A1
DE2816817A	EP0004917A1			EP0004917A1
DE2816818A	EP0004918A1			EP0004918A1
SU1713108A	EP0004920A1			EP0004920A1
CH419478A	EP0004925A1			EP0004925A1
DE2816475A	EP0004929A2			EP0004929A2
DE2817449A	EP0004931A2			EP0004931A2
DE2818263A	EP0004956A1			EP0004956A1
LU79504A	EP0004959A1			EP0004959A1
DE2817646A	EP0004972A1			EP0004972A1
DE2817988A	EP0004975A2			EP0004975A2
PL20635878A	EP0004976A2			EP0004976A2
JP2430678A	EP0005004A1			EP0005004A1
GB1580778A	EP0005006A2			EP0005006A2
US89179178A	EP0005013A1			EP0005013A1
GB1598578A	EP0005014A1			EP0005014A1
US89590778A	EP0005030A2			EP0005030A2
US89975178A	EP0005034A2			EP0005034A2
US89903278A	EP0005051A1			EP0005051A1
US89836378A	EP0005066A2			EP0005066A2
US89942178A	EP0005073A2			EP0005073A2
US90004478A	EP0005082A2			EP0005082A2
IT2273878A	EP0005140A2			EP0005140A2
LU79077A	EP0005141A1			EP0005141A1
US87596678A	EP0005142A1			EP0005142A1
CU35021A	EP0005143A1			EP0005143A1
DE2810698A	EP0005153A1			EP0005153A1
US88633778A	EP0005156A1			EP0005156A1
DE2818504A	EP0005204A2			EP0005204A2
CH444878A	EP0005207A2			EP0005207A2
DE2818497A	EP0005227A2			EP0005227A2
DE2819827A	EP0005230A2			EP0005230A2
DE2819932A	EP0005240A2			EP0005240A2
CH458278A	EP0005243A2			EP0005243A2
DE2820360A	EP0005246A2			EP0005246A2
JP5290178A	EP0005248A2			EP0005248A2
DE2820361A	EP0005249A2			EP0005249A2
DE2820489A	EP0005250A2			EP0005250A2
US90409978A	EP0005277A2			EP0005277A2
US83642277A	EP0005302A2			EP0005302A2
US89929878A	EP0005338A1			EP0005338A1
US90337978A	EP0005341A2			EP0005341A2
GB1800378A	EP0005346A1			EP0005346A1
GB1802678A	EP0005361A2			EP0005361A2
US90372078A	EP0005367A1			EP0005367A1
US90388878A	EP0005377A1			EP0005377A1
SE7805135A	EP0005419A1			EP0005419A1
AT323478A	EP0005423A1			EP0005423A1
CH402678A	EP0005441A1			EP0005441A1
CH432978A	EP0005451A2			EP0005451A2
CH512578A	EP0005478A2			EP0005478A2
CH539078A	EP0005500A1			EP0005500A1
DE2822155A	EP0005501A2			EP0005501A2
US90595478A	EP0005512A2			EP0005512A2
DE2821926A	EP0005513A2			EP0005513A2
DE2821809A	EP0005516A2			EP0005516A2
DE2821501A	EP0005518A2			EP0005518A2
DE2821469A	EP0005519A2			EP0005519A2
US90527878A	EP0005524A1			EP0005524A1
CH528078A	EP0005541A2			EP0005541A2
DE2823197A	EP0005545A2			EP0005545A2
US90915678A	EP0005549A2			EP0005549A2
CH568778A	EP0005559A1			EP0005559A1
GB1434178A	EP0005563A1			EP0005563A1
GB948578A	EP0005591A1			EP0005591A1
GB1898178A	EP0005600A1			EP0005600A1
GB1838278A	EP0005609A1			EP0005609A1
GB2095878A	EP0005614A1			EP0005614A1
US90566778A	EP0005620A1			EP0005620A1
US90764078A	EP0005637A2			EP0005637A2
DE2804622A	EP0005646A1			EP0005646A1
OA56433A	EP0005653A1			EP0005653A1
US90243678A	EP0005659A1			EP0005659A1
CH203578A	EP0005682A1			EP0005682A1
GB1816078A	EP0005689A1			EP0005689A1
EP78100080A	EP0005699A1			EP0005699A1
CH595778A	EP0005710A2			EP0005710A2
US91266078A	EP0005744A1			EP0005744A1
CH607478A	EP0005748A2			EP0005748A2
JP5631378A	EP0005751A1			EP0005751A1
DE2823168A	EP0005756A2			EP0005756A2
DE2823658A	EP0005763A1			EP0005763A1
DE2823846A	EP0005772A1			EP0005772A1
CH620278A	EP0005777A2			EP0005777A2
DE2824407A	EP0005779A2			EP0005779A2
DE2824394A	EP0005780A1			EP0005780A1
DE2824517A	EP0005782A1			EP0005782A1
DE2823685A	EP0005806A1			EP0005806A1
GB2426478A	EP0005826A1			EP0005826A1
DE2824716A	EP0005829A2			EP0005829A2
CH588278A	EP0005830A1			EP0005830A1
CH613678A	EP0005848A1			EP0005848A1
US91298678A	EP0005867A1			EP0005867A1
US91174378A	EP0005882A1			EP0005882A1
US91185878A	EP0005889A1			EP0005889A1
NL7806086A	EP0005891A1			EP0005891A1
GB2230678A	EP0005912A1			EP0005912A1
GB2436078A	EP0005917A1			EP0005917A1
GB7826299A	EP0005944A1			EP0005944A1
US90933978A	EP0005956A1			EP0005956A1
GB2533478A	EP0005959A1			EP0005959A1
US91097878A	EP0005980A2			EP0005980A2
US91096678A	EP0005986A1			EP0005986A1
GB7826397A	EP0005991A2			EP0005991A2
JP6700678A	EP0006011A1			EP0006011A1
DE2823818A	EP0006012A1			EP0006012A1
GB7826503A	EP0006035A2			EP0006035A2
GB2561878A	EP0006050A1			EP0006050A1
GB2561978A	EP0006059A1			EP0006059A1
GB2561578A	EP0006060A1			EP0006060A1
GB7826316A	EP0006061A1			EP0006061A1
FR7816793A	EP0006068A2			EP0006068A2
US91558478A	EP0006123A1			EP0006123A1
DE2825117A	EP0006151A1			EP0006151A1
CH631978A	EP0006154A1			EP0006154A1
DE2825470A	EP0006157A1			EP0006157A1
DE2824540A	EP0006169A1			EP0006169A1
DE2825494A	EP0006177A1			EP0006177A1
DE2824553A	EP0006181A1			EP0006181A1
DE2826536A	EP0006182A1			EP0006182A1
CH653378A	EP0006184A1			EP0006184A1
DE2825636A	EP0006192A1			EP0006192A1
CH658778A	EP0006197A1			EP0006197A1
DE2826054A	EP0006207A1			EP0006207A1
CH675278A	EP0006213A1			EP0006213A1
DE2825809A	EP0006215A1			EP0006215A1
LU78805A	EP0006217A1			EP0006217A1
LU78805A	EP0006218A1			EP0006218A1
DE2826058A	EP0006219A1			EP0006219A1
GB7826530A	EP0006254A1			EP0006254A1
US91591378A	EP0006264A1			EP0006264A1
GB2243178A	EP0006313A1			EP0006313A1
GB2589078A	EP0006320A1			EP0006320A1
AU4749979A	EP0006354A1			EP0006354A1
US91659978A	EP0006365A1			EP0006365A1
FR7817177A	EP0006380A1			EP0006380A1
FR7817624A	EP0006382A1			EP0006382A1
DE7819583U	EP0006408A1			EP0006408A1
DE2820937A	EP0006435A1			EP0006435A1
DE2827715A	EP0006448A1			EP0006448A1
DE2825314A	EP0006456A1			EP0006456A1
DE2827801A	EP0006458A1			EP0006458A1
DE2826528A	EP0006494A1			EP0006494A1
DE2827592A	EP0006517A1			EP0006517A1
CH682378A	EP0006524A1			EP0006524A1
DE2828261A	EP0006532A1			EP0006532A1
DE2827968A	EP0006538A1			EP0006538A1
DE2828222A	EP0006542A2			EP0006542A2
DE2827827A	EP0006548A1			EP0006548A1
FR7818812A	EP0006559A1			EP0006559A1
US91898478A	EP0006564A2			EP0006564A2
DE2828545A	EP0006598A2			EP0006598A2
CH699278A	EP0006600A1			EP0006600A1
CH710278A	EP0006608A1			EP0006608A1
US81279477A	EP0006630A1			EP0006630A1
JP7944278A	EP0006633A1			EP0006633A1
GB7828773A	EP0006638A2			EP0006638A2
GB7827852A	EP0006654A2			EP0006654A2
US92008278A	EP0006659A1			EP0006659A1
CH721878A	EP0006671A2			EP0006671A2
GB7827205A	EP0006681A1			EP0006681A1
JP6614478A	EP0006688A1			EP0006688A1
GB7826219A	EP0006692A1			EP0006692A1
US91714378A	EP0006693A1			EP0006693A1
US91353378A	EP0006694A2			EP0006694A2
US91282978A	EP0006695A1			EP0006695A1
US91933378A	EP0006711A1			EP0006711A1
US91933378A	EP0006712A1			EP0006712A1
US91853078A	EP0006713A1			EP0006713A1
US92138078A	EP0006722A1			EP0006722A1
GB7828150A	EP0006752A1			EP0006752A1
FR7819775A	EP0006821A2			EP0006821A2
GB7828815A	EP0006822A1			EP0006822A1
AT462778A	EP0006839A1			EP0006839A1
AT459978A	EP0006840A1			EP0006840A1
EP78100152A	EP0006842A1			EP0006842A1
EP78100344A	EP0006845A1			EP0006845A1
DE2820973A	EP0006975A1			EP0006975A1
DE2819788A	EP0006978A2			EP0006978A2
US92448978A	EP0006983A1			EP0006983A1
GB2193878A	EP0006987A1			EP0006987A1
JP6332178A	EP0006991A1			EP0006991A1
DE2825961A	EP0006992A1			EP0006992A1
US92091378A	EP0007005A1			EP0007005A1
DE2826760A	EP0007010A1			EP0007010A1
JP8093478A	EP0007020A1			EP0007020A1
DE2830063A	EP0007022A1			EP0007022A1
DE2830949A	EP0007050A1			EP0007050A1
DE2830954A	EP0007052A1			EP0007052A1
DE2830766A	EP0007053A1			EP0007053A1
DE2830039A	EP0007061A1			EP0007061A1
CH742378A	EP0007066A1			EP0007066A1
DE2831380A	EP0007077A1			EP0007077A1
DE2830429A	EP0007084A1			EP0007084A1
DE2830928A	EP0007086A1			EP0007086A1
DE2830351A	EP0007089A1			EP0007089A1
US92352378A	EP0007095A1			EP0007095A1
DE2831656A	EP0007100A2			EP0007100A2
DE2831659A	EP0007101A1			EP0007101A1
DE2831719A	EP0007102A2			EP0007102A2
DE7820974U	EP0007104A1			EP0007104A1
GB1688678A	EP0007152A1			EP0007152A1
US90219778A	EP0007156A1			EP0007156A1
US90723378A	EP0007161A1			EP0007161A1
US90739078A	EP0007162A1			EP0007162A1
US91438478A	EP0007176A2			EP0007176A2
US92410578A	EP0007195A1			EP0007195A1
US92166878A	EP0007206A1			EP0007206A1
US38545173A	EP0007214A1			EP0007214A1
US92450878A	EP0007218A1			EP0007218A1
GB7829999A	EP0007232A1			EP0007232A1
US92581478A	EP0007243A1			EP0007243A1
GB7830381A	EP0007244A2			EP0007244A2
FR7816858A	EP0007255A1			EP0007255A1
US92059878A	EP0007258A1			EP0007258A1
FR7820809A	EP0007276A1			EP0007276A1
US92352078A	EP0007277A2			EP0007277A2
DE2861078A	EP0007319A1			EP0007319A1
US59721775A	EP0007325A1			EP0007325A1
CH628478A	EP0007398A1			EP0007398A1
CH699178A	EP0007421A1			EP0007421A1
DE2828969A	EP0007439A1			EP0007439A1
DE2829670A	EP0007440A1			EP0007440A1
CH737878A	EP0007446A1			EP0007446A1
US92917978A	EP0007453A1			EP0007453A1
DE2832696A	EP0007459A1			EP0007459A1
DE2829741A	EP0007461A1			EP0007461A1
DE2831165A	EP0007466A1			EP0007466A1
CH730178A	EP0007471A1			EP0007471A1
GB7828833A	EP0007474A1			EP0007474A1
DE2833723A	EP0007476A1			EP0007476A1
DE2830127A	EP0007479A1			EP0007479A1
DE2831262A	EP0007482A1			EP0007482A1
DE2830615A	EP0007494A1			EP0007494A1
DE2831934A	EP0007500A1			EP0007500A1
DE2831852A	EP0007501A1			EP0007501A1
DE2832253A	EP0007502A1			EP0007502A1
US92958478A	EP0007504A1			EP0007504A1
DE2832233A	EP0007505A2			EP0007505A2
DE2832234A	EP0007506A1			EP0007506A1
DE2832606A	EP0007515A1			EP0007515A1
DE2832604A	EP0007516A2			EP0007516A2
GB7829818A	EP0007529A1			EP0007529A1
DE2832698A	EP0007541A1			EP0007541A1
DE2831936A	EP0007544A1			EP0007544A1
DE2833856A	EP0007568A2			EP0007568A2
CH790578A	EP0007572A1			EP0007572A1
CH783778A	EP0007573A1			EP0007573A1
DE2832046A	EP0007575A1			EP0007575A1
DE2832213A	EP0007576A2			EP0007576A2
GR5928478A	EP0007588A1			EP0007588A1
DE2833193A	EP0007589A1			EP0007589A1
CH821678A	EP0007591A1			EP0007591A1
CH823878A	EP0007604A1			EP0007604A1
FR7822616A	EP0007612A1			EP0007612A1
US92721378A	EP0007614A1			EP0007614A1
CH808278A	EP0007616A1			EP0007616A1
GB7831060A	EP0007619A2			EP0007619A2
DE2833017A	EP0007628A1			EP0007628A1
JP9389178A	EP0007642A1			EP0007642A1
NL7807631A	EP0007672A1			EP0007672A1
US91096578A	EP0007687A1			EP0007687A1
GB7826413A	EP0007690A1			EP0007690A1
US92476578A	EP0007696A1			EP0007696A1
GB7831319A	EP0007707A1			EP0007707A1
GB1676477A	EP0007717A1			EP0007717A1
DE2748704A	EP0007719A2			EP0007719A2
US92626278A	EP0007751A1			EP0007751A1
GB7831991A	EP0007753A1			EP0007753A1
GB7830646A	EP0007767A1			EP0007767A1
US92668678A	EP0007777A2			EP0007777A2
US92722578A	EP0007791A1			EP0007791A1
US93046678A	EP0007812A1			EP0007812A1
FR7821713A	EP0007827A1			EP0007827A1
FR7821658A	EP0007846A1			EP0007846A1
FR7822867A	EP0007879A1			EP0007879A1
FR7822842A	EP0007880A1			EP0007880A1
EP78100170A	EP0007921A1			EP0007921A1
DE2828133A	EP0007987A1			EP0007987A1
AT591478A	EP0007995A1			EP0007995A1
DE2832268A	EP0007996A1			EP0007996A1
JP8674878A	EP0008021A1			EP0008021A1
DE2834122A	EP0008031A1			EP0008031A1
DE2833342A	EP0008044A1			EP0008044A1
DE2835708A	EP0008045A1			EP0008045A1
CH835978A	EP0008047A1			EP0008047A1
DE2834073A	EP0008060A1			EP0008060A1
CH847378A	EP0008061A1			EP0008061A1
CH863178A	EP0008071A1			EP0008071A1
CH852678A	EP0008073A1			EP0008073A1
DE2835496A	EP0008074A1			EP0008074A1
DE2834505A	EP0008098A1			EP0008098A1
DE2835438A	EP0008108A2			EP0008108A2
CH869378A	EP0008110A2			EP0008110A2
US93360278A	EP0008121A1			EP0008121A1
US93339978A	EP0008144A1			EP0008144A1
GB7832523A	EP0008145A2			EP0008145A2
US93084578A	EP0008184A1			EP0008184A1
US93076078A	EP0008207A2			EP0008207A2
US93174178A	EP0008214A1			EP0008214A1
US93339678A	EP0008228A2			EP0008228A2
FR7823674A	EP0008275A1			EP0008275A1
US92959878A	EP0008277A1			EP0008277A1
EP78810014A	EP0008310A1			EP0008310A1
US93382478A	EP0008316A1			EP0008316A1
DE2836678A	EP0008317A1			EP0008317A1
DE2825073A	EP0008322A1			EP0008322A1
CH628778A	EP0008323A1			EP0008323A1
US93543478A	EP0008329A1			EP0008329A1
CH699078A	EP0008331A1			EP0008331A1
CH699078A	EP0008332A1			EP0008332A1
CH693778A	EP0008334A1			EP0008334A1
DE2829531A	EP0008338A1			EP0008338A1
DE2831193A	EP0008340A1			EP0008340A1
CH742278A	EP0008343A1			EP0008343A1
GB7829817A	EP0008356A1			EP0008356A1
DE2831871A	EP0008361A1			EP0008361A1
CH778678A	EP0008372A1			EP0008372A1
DE2834794A	EP0008390A1			EP0008390A1
DE2835439A	EP0008402A1			EP0008402A1
DE2836518A	EP0008412A2			EP0008412A2
DE2836611A	EP0008419A1			EP0008419A1
DE2837199A	EP0008431A2			EP0008431A2
DE2837086A	EP0008435A2			EP0008435A2
DE2836396A	EP0008436A1			EP0008436A1
DE2836470A	EP0008439A1			EP0008439A1
DE2836253A	EP0008443A2			EP0008443A2
DE2837026A	EP0008444A2			EP0008444A2
DE2837115A	EP0008454A2			EP0008454A2
DE2836945A	EP0008458A1			EP0008458A1
DE2837480A	EP0008459A1			EP0008459A1
NL7808729A	EP0008473A1			EP0008473A1
GB7834510A	EP0008474A2			EP0008474A2
GB7832171A	EP0008494A1			EP0008494A1
GB7833963A	EP0008506A2			EP0008506A2
GB7834643A	EP0008514A1			EP0008514A1
US93639678A	EP0008540A2			EP0008540A2
GB5417276A	EP0008554A2			EP0008554A2
US93429378A	EP0008559A1			EP0008559A1
CH907978A	EP0008565A1			EP0008565A1
JP6968578A	EP0008610A1			EP0008610A1
JP8088178A	EP0008623A1			EP0008623A1
CH724278A	EP0008624A1			EP0008624A1
DE2830953A	EP0008626A1			EP0008626A1
DE2834114A	EP0008645A1			EP0008645A1
DE2832950A	EP0008649A1			EP0008649A1
DE2833194A	EP0008651A1			EP0008651A1
DE2833140A	EP0008653A1			EP0008653A1
DE2839737A	EP0008656A2			EP0008656A2
CH852078A	EP0008663A1			EP0008663A1
DE2838006A	EP0008675A1			EP0008675A1
GB7831929A	EP0008682A1			EP0008682A1
DE2836155A	EP0008685A1			EP0008685A1
DE2843152A	EP0008702A1			EP0008702A1
DE2837342A	EP0008728A2			EP0008728A2
DE2838750A	EP0008731A1			EP0008731A1
DE2837524A	EP0008732A2			EP0008732A2
US93771578A	EP0008755A1			EP0008755A1
DE2838359A	EP0008762A1			EP0008762A1
DE2839462A	EP0008768A1			EP0008768A1
DE2838563A	EP0008784A1			EP0008784A1
US94052978A	EP0008795A1			EP0008795A1
DE2838779A	EP0008797A1			EP0008797A1
DE2757113A	EP0008804A1			EP0008804A1
DK366778A	EP0008826A2			EP0008826A2
GB7836241A	EP0008829A1			EP0008829A1
GB7836242A	EP0008830A1			EP0008830A1
DE2750868A	EP0008854A1			EP0008854A1
GB7833431A	EP0008864A1			EP0008864A1
US93735978A	EP0008867A2			EP0008867A2
GB7836268A	EP0008877A1			EP0008877A1
US93872378A	EP0008880A1			EP0008880A1
US93872278A	EP0008881A1			EP0008881A1
GB1676477A	EP0008884A1			EP0008884A1
GB7836266A	EP0008885A1			EP0008885A1
GB7834343A	EP0008888A1			EP0008888A1
GB7835642A	EP0008899A1			EP0008899A1
JP11109278A	EP0008952A2			EP0008952A2
US93421478A	EP0008969A2			EP0008969A2
CH904178A	EP0009000A1			EP0009000A1
CH936478A	EP0009006A1			EP0009006A1
CH946878A	EP0009008A2			EP0009008A2
AT636578A	EP0009016A1			EP0009016A1
DE2834704A	EP0009076A1			EP0009076A1
DE2832940A	EP0009091A1			EP0009091A1
DE2836328A	EP0009103A1			EP0009103A1
DE2837425A	EP0009118A1			EP0009118A1
DE2837552A	EP0009122A1			EP0009122A1
DE2839134A	EP0009146A1			EP0009146A1
US94280278A	EP0009154A1			EP0009154A1
DE2840123A	EP0009162A1			EP0009162A1
DE2839989A	EP0009163A2			EP0009163A2
DE2840927A	EP0009174A1			EP0009174A1
DE2840526A	EP0009181A1			EP0009181A1
JP11340478A	EP0009197A1			EP0009197A1
DE2840847A	EP0009198A1			EP0009198A1
DE2840256A	EP0009203A1			EP0009203A1
SE7809961A	EP0009220A1			EP0009220A1
DE2840819A	EP0009292A1			EP0009292A1
GB7831318A	EP0009298A1			EP0009298A1
GB7833470A	EP0009319A1			EP0009319A1
US94223278A	EP0009324A1			EP0009324A1
US93901578A	EP0009325A1			EP0009325A1
GB7834985A	EP0009326A2			EP0009326A2
GB7837723A	EP0009348A2			EP0009348A2
JP11309678A	EP0009363A1			EP0009363A1
GB7836768A	EP0009366A1			EP0009366A1
GB7837840A	EP0009408A1			EP0009408A1
US94617678A	EP0009419A1			EP0009419A1
JP10423578A	EP0009425A1			EP0009425A1
US94405778A	EP0009465A1			EP0009465A1
CH1008678A	EP0009468A1			EP0009468A1
IT6843178A	EP0009534A1			EP0009534A1
AT591378A	EP0009547A1			EP0009547A1
DE2833138A	EP0009552A2			EP0009552A2
DE2833202A	EP0009554A1			EP0009554A1
DE2832974A	EP0009555A1			EP0009555A1
CH821778A	EP0009559A1			EP0009559A1
DE2837590A	EP0009562A1			EP0009562A1
DE2835492A	EP0009566A2			EP0009566A2
DE2836158A	EP0009569A1			EP0009569A1
US93481278A	EP0009577A1			EP0009577A1
DE2841414A	EP0009578A1			EP0009578A1
DE2839433A	EP0009596A1			EP0009596A1
JP10413078A	EP0009609A2			EP0009609A2
DE2838756A	EP0009613A1			EP0009613A1
AT703178A	EP0009616A1			EP0009616A1
DE2839087A	EP0009620A1			EP0009620A1
DE2839135A	EP0009621A1			EP0009621A1
DE2839270A	EP0009634A1			EP0009634A1
US94482578A	EP0009636A2			EP0009636A2
CH929278A	EP0009637A1			EP0009637A1
JP11211978A	EP0009670A1			EP0009670A1
DE2842759A	EP0009683A1			EP0009683A1
DE2842805A	EP0009698A1			EP0009698A1
JP5011773A	EP0009707A1			EP0009707A1
DE2842542A	EP0009708A1			EP0009708A1
DE2842541A	EP0009709A1			EP0009709A1
DE2842639A	EP0009710A1			EP0009710A1
DE2842467A	EP0009715A1			EP0009715A1
DE2842318A	EP0009727A1			EP0009727A1
JP11693878A	EP0009728A1			EP0009728A1
DE2842178A	EP0009741A1			EP0009741A1
DE2842715A	EP0009752A1			EP0009752A1
DE2843739A	EP0009756A1			EP0009756A1
DE2843851A	EP0009762A1			EP0009762A1
DE2842757A	EP0009773A1			EP0009773A1
DE2843870A	EP0009776A1			EP0009776A1
JP12011878A	EP0009781A1			EP0009781A1
DE2730515A	EP0009792A1			EP0009792A1
DE2843957A	EP0009851A1			EP0009851A1
JP10096078A	EP0009871A1			EP0009871A1
GB7835383A	EP0009872A1			EP0009872A1
US93879678A	EP0009887A1			EP0009887A1
AUPD580978A	EP0009892A1			EP0009892A1
US95010078A	EP0009930A1			EP0009930A1
JP12180678A	EP0009940A1			EP0009940A1
GB7838956A	EP0009955A1			EP0009955A1
US94867278A	EP0009979A1			EP0009979A1
JP12315278A	EP0009982A1			EP0009982A1
US94937078A	EP0009988A1			EP0009988A1
FR7827505A	EP0010014A1			EP0010014A1
DE2843690A	EP0010056A1			EP0010056A1
NZ18848978A	EP0010061A1			EP0010061A1
GB7839400A	EP0010066A2			EP0010066A2
GB7839401A	EP0010067A2			EP0010067A2
JP502978A	EP0010107A1			EP0010107A1
JP5802178A	EP0010120A1			EP0010120A1
DE2834872A	EP0010126A1			EP0010126A1
DE2837406A	EP0010129A1			EP0010129A1
DE2842856A	EP0010134A1			EP0010134A1
CH947078A	EP0010142A1			EP0010142A1
DE2840992A	EP0010154A1			EP0010154A1
DE2842003A	EP0010159A1			EP0010159A1
DE2845918A	EP0010162A2			EP0010162A2
DE2844562A	EP0010176A1			EP0010176A1
US94409478A	EP0010178A1			EP0010178A1
DE2841992A	EP0010201A1			EP0010201A1
DE2844902A	EP0010225A2			EP0010225A2
JP12461978A	EP0010232A1			EP0010232A1
DE2845537A	EP0010242A1			EP0010242A1
DE2844641A	EP0010243A1			EP0010243A1
DE2844455A	EP0010247A1			EP0010247A1
DE2845997A	EP0010250A2			EP0010250A2
DE2845293A	EP0010270A1			EP0010270A1
DE2845075A	EP0010271A1			EP0010271A1
DE2845329A	EP0010283A1			EP0010283A1
DE2846148A	EP0010295A1			EP0010295A1
JP12732878A	EP0010296A1			EP0010296A1
US95382478A	EP0010297A1			EP0010297A1
DE2846127A	EP0010298A1			EP0010298A1
US95286478A	EP0010299A1			EP0010299A1
US95381978A	EP0010312A2			EP0010312A2
US95427178A	EP0010316A1			EP0010316A1
US95427078A	EP0010317A1			EP0010317A1
CH1082878A	EP0010321A1			EP0010321A1
US95191578A	EP0010336A1			EP0010336A1
GB7836820A	EP0010353A1			EP0010353A1
GB7837506A	EP0010358A1			EP0010358A1
US94467278A	EP0010361A1			EP0010361A1
GB7841957A	EP0010369A1			EP0010369A1
US95096078A	EP0010390A1			EP0010390A1
GB7841322A	EP0010392A1			EP0010392A1
US95126778A	EP0010393A2			EP0010393A2
GB7841689A	EP0010396A1			EP0010396A1
US95096878A	EP0010401A2			EP0010401A2
US95170878A	EP0010420A1			EP0010420A1
US95169578A	EP0010421A1			EP0010421A1
US95315778A	EP0010426A1			EP0010426A1
US95404078A	EP0010440A1			EP0010440A1
FR7824568A	EP0010458A1			EP0010458A1
CA313821A	EP0010502A1			EP0010502A1
CH742378A	EP0010515A2			EP0010515A2
CH958878A	EP0010551A1			EP0010551A1
DE2862234A	EP0010560A1			EP0010560A1
US92721378A	EP0010573A1			EP0010573A1
DE2837407A	EP0010580A1			EP0010580A1
JP10278978A	EP0010583A1			EP0010583A1
DE2842686A	EP0010607A1			EP0010607A1
DE2843823A	EP0010612A1			EP0010612A1
DE2843644A	EP0010616A1			EP0010616A1
US95778478A	EP0010622A1			EP0010622A1
DE2843303A	EP0010627A1			EP0010627A1
US95759978A	EP0010633A1			EP0010633A1
US94970278A	EP0010634A1			EP0010634A1
DE2844605A	EP0010635A1			EP0010635A1
DE2844642A	EP0010638A1			EP0010638A1
DE2844193A	EP0010645A1			EP0010645A1
DE2844459A	EP0010655A1			EP0010655A1
DE2845988A	EP0010670A1			EP0010670A1
DE2846810A	EP0010672A1			EP0010672A1
DE2847287A	EP0010673A2			EP0010673A2
DE2846980A	EP0010674A1			EP0010674A1
DE2846809A	EP0010687A1			EP0010687A1
DE2846038A	EP0010691A1			EP0010691A1
DE2847099A	EP0010698A1			EP0010698A1
DE2847068A	EP0010702A1			EP0010702A1
DE2847441A	EP0010723A1			EP0010723A1
CH1107778A	EP0010727A1			EP0010727A1
JP13236878A	EP0010732A1			EP0010732A1
JP13301478A	EP0010735A1			EP0010735A1
JP13293378A	EP0010736A1			EP0010736A1
CH1129178A	EP0010754A2			EP0010754A2
US95808878A	EP0010810A1			EP0010810A1
US94268378A	EP0010846A1			EP0010846A1
GB7842267A	EP0010879A1			EP0010879A1
US95192378A	EP0010891A1			EP0010891A1
GB7842235A	EP0010897A2			EP0010897A2
US95541478A	EP0010934A1			EP0010934A1
US95750978A	EP0010964A1			EP0010964A1
US95787678A	EP0010984A2			EP0010984A2
FR7830894A	EP0011020A1			EP0011020A1
US86565777A	EP0011057A1			EP0011057A1
US95474178A	EP0011059A1			EP0011059A1
DE2849002A	EP0011090A1			EP0011090A1
DE2836613A	EP0011092A1			EP0011092A1
US95822878A	EP0011108A1			EP0011108A1
US95980778A	EP0011109A1			EP0011109A1
US94803578A	EP0011115A1			EP0011115A1
GB7842416A	EP0011129A1			EP0011129A1
DE2849371A	EP0011153A1			EP0011153A1
JP13377378A	EP0011173A1			EP0011173A1
DE2848793A	EP0011178A1			EP0011178A1
DE2849558A	EP0011182A2			EP0011182A2
DE2850057A	EP0011191A1			EP0011191A1
DE2849695A	EP0011210A1			EP0011210A1
CH1153178A	EP0011221A1			EP0011221A1
DE2850076A	EP0011230A2			EP0011230A2
JP13744378A	EP0011235A1			EP0011235A1
DE2850155A	EP0011240A1			EP0011240A1
DE2850080A	EP0011241A1			EP0011241A1
DE2850107A	EP0011242A1			EP0011242A1
DE2848965A	EP0011243A1			EP0011243A1
CH1158578A	EP0011246A1			EP0011246A1
JP13999478A	EP0011276A1			EP0011276A1
JP13999578A	EP0011277A1			EP0011277A1
GB7844346A	EP0011283A1			EP0011283A1
IT1287078A	EP0011290A1			EP0011290A1
IT2981778A	EP0011295A1			EP0011295A1
JP14385778A	EP0011302A1			EP0011302A1
SE7811306D	EP0011322A1			EP0011322A1
US95940578A	EP0011327A1			EP0011327A1
NL7811389A	EP0011350A1			EP0011350A1
US94780378A	EP0011363A1			EP0011363A1
US95144478A	EP0011376A1			EP0011376A1
JP13050178A	EP0011400A1			EP0011400A1
GB7843732A	EP0011401A2			EP0011401A2
US95911978A	EP0011434A1			EP0011434A1
GB7843695A	EP0011438A1			EP0011438A1
GB7845058A	EP0011471A1			EP0011471A1
JP14106578A	EP0011498A1			EP0011498A1
JP14402778A	EP0011513A1			EP0011513A1
FR7832041A	EP0011560A2			EP0011560A2
FR7832100A	EP0011562A1			EP0011562A1
DE2845770A	EP0011591A1			EP0011591A1
CH1046978A	EP0011596A1			EP0011596A1
CH1152878A	EP0011601A1			EP0011601A1
CH1169078A	EP0011604A1			EP0011604A1
US85428977A	EP0011654A1			EP0011654A1
CH1025178A	EP0011693A1			EP0011693A1
DE2730515A	EP0011695A1			EP0011695A1
DE2846814A	EP0011702A1			EP0011702A1
DE2846621A	EP0011714A2			EP0011714A2
DE2850871A	EP0011759A1			EP0011759A1
DE2850872A	EP0011760A1			EP0011760A1
US96252278A	EP0011767A1			EP0011767A1
DE2851086A	EP0011768A1			EP0011768A1
DE2851116A	EP0011769A1			EP0011769A1
DE2851143A	EP0011770A1			EP0011770A1
US96566078A	EP0011777A1			EP0011777A1
SE7812055A	EP0011778A1			EP0011778A1
DE2850861A	EP0011781A1			EP0011781A1
DE2852028A	EP0011789A1			EP0011789A1
DE2851766A	EP0011792A1			EP0011792A1
DE2850542A	EP0011800A1			EP0011800A1
SE7812237A	EP0011837A1			EP0011837A1
JP14938278A	EP0011839A1			EP0011839A1
DE2852285A	EP0011846A1			EP0011846A1
JP14695278A	EP0011854A1			EP0011854A1
US96537178A	EP0011857A1			EP0011857A1
US96456478A	EP0011859A1			EP0011859A1
GB7846603A	EP0011864A1			EP0011864A1
GB7846666A	EP0011865A1			EP0011865A1
DE2851370A	EP0011887A1			EP0011887A1
GB7846476A	EP0011893A1			EP0011893A1
FR7833430A	EP0011897A1			EP0011897A1
US95912078A	EP0011951A1			EP0011951A1
US96659178A	EP0012036A2			EP0012036A2
FR7833498A	EP0012078A1			EP0012078A1
US96555978A	EP0012083A1			EP0012083A1
AT844078A	EP0012131A1			EP0012131A1
EP78300815A	EP0012139A1			EP0012139A1
CH908078A	EP0012157A1			EP0012157A1
JP11550778A	EP0012159A1			EP0012159A1
DE2841881A	EP0012161A1			EP0012161A1
GB7832351A	EP0012170A1			EP0012170A1
DE2846437A	EP0012172A1			EP0012172A1
CH1121078A	EP0012178A1			EP0012178A1
DE2851679A	EP0012188A1			EP0012188A1
US96663578A	EP0012198A1			EP0012198A1
DE2849442A	EP0012216A1			EP0012216A1
DE2853662A	EP0012235A1			EP0012235A1
CH1204578A	EP0012246A1			EP0012246A1
DE2852924A	EP0012261A1			EP0012261A1
DE2853785A	EP0012271A1			EP0012271A1
DE2852275A	EP0012273A1			EP0012273A1
DE2853573A	EP0012278A2			EP0012278A2
US96559178A	EP0012287A1			EP0012287A1
DE2853765A	EP0012291A1			EP0012291A1
DE2854436A	EP0012293A1			EP0012293A1
DE2853881A	EP0012294A1			EP0012294A1
DE2853450A	EP0012320A1			EP0012320A1
DE2854389A	EP0012344A1			EP0012344A1
DE2854540A	EP0012345A1			EP0012345A1
DE2854384A	EP0012352A1			EP0012352A1
CH1251078A	EP0012390A2			EP0012390A2
DE2853435A	EP0012398A1			EP0012398A1
DE2854600A	EP0012428A1			EP0012428A1
DE2853976A	EP0012441A1			EP0012441A1
DE2854585A	EP0012442A1			EP0012442A1
JP15364878A	EP0012446A1			EP0012446A1
DE2727479A	EP0012452A2			EP0012452A2
DE2853389A	EP0012457A1			EP0012457A1
US93303578A	EP0012494A1			EP0012494A1
US96499078A	EP0012501A1			EP0012501A1
GB7846357A	EP0012522A2			EP0012522A2
US96653178A	EP0012552A1			EP0012552A1
US97072678A	EP0012622A2			EP0012622A2
FR7834648A	EP0012649A1			EP0012649A1
FR7834467A	EP0012670A1			EP0012670A1
FR7835866A	EP0012703A1			EP0012703A1
DE2853637A	EP0012710A1			EP0012710A1
CH1230578A	EP0012717A1			EP0012717A1
US96747778A	EP0012718A1			EP0012718A1
CH1254578A	EP0012721A1			EP0012721A1
CH1288778A	EP0012725A1			EP0012725A1
IT3063078A	EP0012729A1			EP0012729A1
JP14695178A	EP0012845A1			EP0012845A1
DE2855746A	EP0012867A1			EP0012867A1
DE2855874A	EP0012871A2			EP0012871A2
DE2855173A	EP0012918A1			EP0012918A1
DE2856908A	EP0012925A1			EP0012925A1
US32379A	EP0012988A1			EP0012988A1
GB7849842A	EP0013067A1			EP0013067A1
GB7850242A	EP0013089A1			EP0013089A1
GB7849614A	EP0013100A2			EP0013100A2
US97147278A	EP0013110A1			EP0013110A1
US97115878A	EP0013111A2			EP0013111A2
US97258478A	EP0013115A1			EP0013115A1
FR7836644A	EP0013217A1			EP0013217A1
IT5241778A	EP0013261A1			EP0013261A1
US97440978A	EP0013297A1			EP0013297A1
DE2855866A	EP0013302A1			EP0013302A1
DE2852869A	EP0013322A1			EP0013322A1
DE2852374A	EP0013329A1			EP0013329A1
FR7836580A	EP0013343A1			EP0013343A1
DE2852984A	EP0013354A1			EP0013354A1
DE2854598A	EP0013360A2			EP0013360A2
DE2854599A	EP0013361A2			EP0013361A2
DE7838484U	EP0013364A1			EP0013364A1
DE2856456A	EP0013370A1			EP0013370A1
DE2901564A	EP0013405A1			EP0013405A1
DE2901334A	EP0013414A2			EP0013414A2
DE2856651A	EP0013429A1			EP0013429A1
NL7812359A	EP0013449A1			EP0013449A1
US97343878A	EP0013451A1			EP0013451A1
US96625878A	EP0013480A2			EP0013480A2
DE2900585A	EP0013552A1			EP0013552A1
CH8779A	EP0013560A1			EP0013560A1
CH8779A	EP0013561A1			EP0013561A1
DE2900686A	EP0013564A1			EP0013564A1
DE2901148A	EP0013573A1			EP0013573A1
GB7900613A	EP0013581A1			EP0013581A1
GB7901236A	EP0013582A1			EP0013582A1
GB7900903A	EP0013617A1			EP0013617A1
AU732879A	EP0013620A1			EP0013620A1
FR7900956A	EP0013636A1			EP0013636A1
FR7900819A	EP0013651A1			EP0013651A1
US357179A	EP0013652A2			EP0013652A2
US247179A	EP0013662A1			EP0013662A1
CH35779A	EP0013665A1			EP0013665A1
CH40279A	EP0013666A1			EP0013666A1
DE2903172A	EP0013698A1			EP0013698A1
US96585378A	EP0013715A1			EP0013715A1
DE2900685A	EP0013742A1			EP0013742A1
DE2901759A	EP0013752A1			EP0013752A1
DE2900591A	EP0013766A1			EP0013766A1
DE2900560A	EP0013767A1			EP0013767A1
CH30979A	EP0013768A1			EP0013768A1
GB7828906A	EP0013790A1			EP0013790A1
US323779A	EP0013803A2			EP0013803A2
GB7849907A	EP0013828A1			EP0013828A1
US97270578A	EP0013830A2			EP0013830A2
FR7835649A	EP0013851A1			EP0013851A1
GB7849887A	EP0013856A1			EP0013856A1
DE2901776A	EP0013872A1			EP0013872A1
DE2901593A	EP0013873A1			EP0013873A1
DE2901860A	EP0013889A1			EP0013889A1
DE2901666A	EP0013892A2			EP0013892A2
DE2901336A	EP0013894A1			EP0013894A1
DE2902978A	EP0013900A1			EP0013900A1
DE2902218A	EP0013912A1			EP0013912A1
IT1935279A	EP0013916A1			EP0013916A1
DE2902469A	EP0013923A1			EP0013923A1
DE2903020A	EP0013924A1			EP0013924A1
CH70779A	EP0013959A1			EP0013959A1
DE2903218A	EP0013969A1			EP0013969A1
DE2902506A	EP0013983A2			EP0013983A2
GB7902572A	EP0014005A1			EP0014005A1
US151979A	EP0014046A1			EP0014046A1
GB7901632A	EP0014050A2			EP0014050A2
US95859378A	EP0014054A1			EP0014054A1
US542079A	EP0014088A1			EP0014088A1
FR7902098A	EP0014116A1			EP0014116A1
US710879A	EP0014159A1			EP0014159A1
FR7902580A	EP0014167A1			EP0014167A1
CH75079A	EP0014181A2			EP0014181A2
US96774278A	EP0014237A2			EP0014237A2
CH109379A	EP0014242A1			EP0014242A1
JP1578879A	EP0014326A1			EP0014326A1
DE2902158A	EP0014333A1			EP0014333A1
DE2903759A	EP0014359A1			EP0014359A1
CH65879A	EP0014372A1			EP0014372A1
DE2903592A	EP0014381A1			EP0014381A1
US593779A	EP0014386A2			EP0014386A2
DE2903850A	EP0014390A1			EP0014390A1
DE2904131A	EP0014399A1			EP0014399A1
JP1055179A	EP0014402A1			EP0014402A1
DE2904829A	EP0014411A1			EP0014411A1
DE2904786A	EP0014415A2			EP0014415A2
DE2903725A	EP0014421A1			EP0014421A1
CH104679A	EP0014433A1			EP0014433A1
CH104779A	EP0014434A1			EP0014434A1
US920779A	EP0014437A2			EP0014437A2
DE2905356A	EP0014442A1			EP0014442A1
DE2905121A	EP0014450A2			EP0014450A2
CH129079A	EP0014455A2			EP0014455A2
CH129179A	EP0014469A2			EP0014469A2
JP1530379A	EP0014471A2			EP0014471A2
JP1453379A	EP0014475A1			EP0014475A1
JP1453479A	EP0014476A1			EP0014476A1
FR7901862A	EP0014490A1			EP0014490A1
GB7901866A	EP0014530A1			EP0014530A1
GB7902482A	EP0014540A1			EP0014540A1
GB7904165A	EP0014554A1			EP0014554A1
US871979A	EP0014555A1			EP0014555A1
GB7903421A	EP0014562A1			EP0014562A1
US847079A	EP0014566A1			EP0014566A1
US847079A	EP0014567A1			EP0014567A1
US1035679A	EP0014574A2			EP0014574A2
US1133479A	EP0014593A1			EP0014593A1
FR7902752A	EP0014628A1			EP0014628A1
FR7902994A	EP0014652A1			EP0014652A1
FR7902996A	EP0014654A1			EP0014654A1
CH88679A	EP0014673A1			EP0014673A1
CH98279A	EP0014674A2			EP0014674A2
CH98379A	EP0014675A2			EP0014675A2
CH98479A	EP0014676A2			EP0014676A2
CH104279A	EP0014678A1			EP0014678A1
CH114779A	EP0014684A2			EP0014684A2
CH140279A	EP0014689A1			EP0014689A1
CH937478A	EP0014734A1			EP0014734A1
US1393679A	EP0014736A1			EP0014736A1
DE2905136A	EP0014739A1			EP0014739A1
DE2905954A	EP0014746A1			EP0014746A1
DE2854759A	EP0014756A1			EP0014756A1
BE2057569A	EP0014777A1			EP0014777A1
GB7901889A	EP0014810A2			EP0014810A2
CH1294278A	EP0014815A2			EP0014815A2
DE2902959A	EP0014843A2			EP0014843A2
JP9434878D	EP0014853A1			EP0014853A1
DE2904961A	EP0014855A1			EP0014855A1
US755079A	EP0014866A2			EP0014866A2
DE2905687A	EP0014881A1			EP0014881A1
CH110279A	EP0014885A1			EP0014885A1
DE2905780A	EP0014887A1			EP0014887A1
DE2907628A	EP0014898A1			EP0014898A1
DE7903604U	EP0014901A2			EP0014901A2
DE2906972A	EP0014914A1			EP0014914A1
DE2907324A	EP0014917A1			EP0014917A1
DE2906348A	EP0014924A1			EP0014924A1
DE2907171A	EP0014938A1			EP0014938A1
CH154079A	EP0014971A1			EP0014971A1
CH167579A	EP0014991A1			EP0014991A1
US1454879A	EP0014997A1			EP0014997A1
DE2907614A	EP0014999A1			EP0014999A1
US899079A	EP0015012A1			EP0015012A1
DE2905764A	EP0015028A1			EP0015028A1
DE2906200A	EP0015031A1			EP0015031A1
GB7902198A	EP0015044A2			EP0015044A2
US865279A	EP0015055A1			EP0015055A1
US85850477A	EP0015056A1			EP0015056A1
GB7905240A	EP0015063A1			EP0015063A1
US604479A	EP0015065A1			EP0015065A1
US801379A	EP0015073A1			EP0015073A1
JP1249679A	EP0015078A2			EP0015078A2
US864879A	EP0015080A1			EP0015080A1
GB7906829A	EP0015082A1			EP0015082A1
US920479A	EP0015083A1			EP0015083A1
GB7906082A	EP0015093A1			EP0015093A1
US1300179A	EP0015101A2			EP0015101A2
GB7905246A	EP0015103A1			EP0015103A1
US1216579A	EP0015110A2			EP0015110A2
GB7906076A	EP0015123A1			EP0015123A1
AUPD772179A	EP0015124A1			EP0015124A1
US1416479A	EP0015149A1			EP0015149A1
FR7901879A	EP0015175A1			EP0015175A1
DE2907118A	EP0015227A1			EP0015227A1
US639179A	EP0015230A1			EP0015230A1
CH88579A	EP0015231A1			EP0015231A1
CH104179A	EP0015232A1			EP0015232A1
CH104379A	EP0015233A1			EP0015233A1
CH129279A	EP0015235A2			EP0015235A2
CH148579A	EP0015239A2			EP0015239A2
CH154879A	EP0015240A1			EP0015240A1
AT266278A	EP0015308A1			EP0015308A1
GB7903438A	EP0015346A1			EP0015346A1
JP672779A	EP0015367A2			EP0015367A2
GB7904992A	EP0015370A1			EP0015370A1
DE2904039A	EP0015374A1			EP0015374A1
DE2906061A	EP0015387A2			EP0015387A2
DE2907190A	EP0015388A1			EP0015388A1
DE2908054A	EP0015437A1			EP0015437A1
DE2907065A	EP0015439A1			EP0015439A1
DE2907090A	EP0015440A1			EP0015440A1
US1555379A	EP0015453A2			EP0015453A2
EP79810019A	EP0015473A1			EP0015473A1
DE2909480A	EP0015485A1			EP0015485A1
DE2909048A	EP0015497A1			EP0015497A1
DE2908324A	EP0015498A2			EP0015498A2
DE2908323A	EP0015502A2			EP0015502A2
DE2908358A	EP0015514A2			EP0015514A2
DE2908212A	EP0015516A1			EP0015516A1
DE2909356A	EP0015533A1			EP0015533A1
US1815879A	EP0015540A2			EP0015540A2
DE2908928A	EP0015541A2			EP0015541A2
JP2679479A	EP0015552A2			EP0015552A2
GB7906111A	EP0015598A2			EP0015598A2
US1721479A	EP0015604A1			EP0015604A1
US1667179A	EP0015605A1			EP0015605A1
DE2908914A	EP0015612A1			EP0015612A1
NL7901627A	EP0015613A1			EP0015613A1
NL7901670A	EP0015616A1			EP0015616A1
GB7908822A	EP0015628A1			EP0015628A1
US1700479A	EP0015637A1			EP0015637A1
GB7904755A	EP0015639A2			EP0015639A2
GB7906078A	EP0015669A2			EP0015669A2
US1420179A	EP0015683A1			EP0015683A1
GB7907786A	EP0015691A2			EP0015691A2
US1625979A	EP0015713A1			EP0015713A1
US1829379A	EP0015745A1			EP0015745A1
US1841579A	EP0015749A1			EP0015749A1
US38545173A	EP0015755A2			EP0015755A2
GB7908003A	EP0015756A1			EP0015756A1
GB7908451A	EP0015761A2			EP0015761A2
FR7906149A	EP0015822A1			EP0015822A1
FR7905497A	EP0015839A1			EP0015839A1
US1752879A	EP0015846A2			EP0015846A2
DE2909439A	EP0015867A1			EP0015867A1
CH198279A	EP0015872A1			EP0015872A1
DE7907594U	EP0016240A1			EP0016240A1
US95991178A	EP0016250A1			EP0016250A1
US988379A	EP0016278A1			EP0016278A1
CH1202578A	EP0016296A1			EP0016296A1
GB7904992A	EP0016310A1			EP0016310A1
DE2904217A	EP0016319A1			EP0016319A1
DE2905981A	EP0016323A1			EP0016323A1
DE2906879A	EP0016332A1			EP0016332A1
DE2906275A	EP0016341A1			EP0016341A1
DE2910190A	EP0016374A1			EP0016374A1
DE2909013A	EP0016383A1			EP0016383A1
DE2910974A	EP0016391A1			EP0016391A1
DE2910147A	EP0016393A2			EP0016393A2
DE2910629A	EP0016431A1			EP0016431A1
DE2911246A	EP0016446A1			EP0016446A1
DE2911394A	EP0016474A1			EP0016474A1
CH273879A	EP0016490A1			EP0016490A1
GB7905239A	EP0016513A2			EP0016513A2
US1297279A	EP0016546A1			EP0016546A1
US1589579A	EP0016552A1			EP0016552A1
US1906579A	EP0016571A1			EP0016571A1
US1841479A	EP0016590A1			EP0016590A1
CH240979A	EP0016691A1			EP0016691A1
FR7906732A	EP0016702A1			EP0016702A1
CH148479A	EP0016723A1			EP0016723A1
CH237879A	EP0016729A2			EP0016729A2
JP10078478A	EP0016845A1			EP0016845A1
DE2962025A	EP0016848A1			EP0016848A1
DE2909550A	EP0016857A1			EP0016857A1
DE2913853A	EP0016870A1			EP0016870A1
US981879A	EP0016887A1			EP0016887A1
AT196879A	EP0016897A1			EP0016897A1
LU77788A	EP0016900A1			EP0016900A1
DE2913914A	EP0016932A2			EP0016932A2
CA324044A	EP0016936A1			EP0016936A1
CH282079A	EP0016940A1			EP0016940A1
DE2909287A	EP0016974A1			EP0016974A1
DE7909924U	EP0016977A1			EP0016977A1
CH249279A	EP0016985A1			EP0016985A1
DE2911170A	EP0017009A2			EP0017009A2
DE2911208A	EP0017011A1			EP0017011A1
DE2911207A	EP0017012A2			EP0017012A2
DE2912935A	EP0017019A1			EP0017019A1
DE2912494A	EP0017066A1			EP0017066A1
DE2911416A	EP0017095A1			EP0017095A1
CH326279A	EP0017100A2			EP0017100A2
DE2913459A	EP0017110A2			EP0017110A2
DE2913458A	EP0017111A1			EP0017111A1
DE2911776A	EP0017115A2			EP0017115A2
DE2911393A	EP0017116A1			EP0017116A1
DE2911395A	EP0017118A1			EP0017118A1
GB7910719A	EP0017138A2			EP0017138A2
US2732579A	EP0017148A1			EP0017148A1
US2529379A	EP0017170A1			EP0017170A1
DE2912827A	EP0017176A2			EP0017176A2
DE2912806A	EP0017186A1			EP0017186A1
DE2913087A	EP0017225A1			EP0017225A1
JP4229079A	EP0017242A1			EP0017242A1
JP4234779A	EP0017246A1			EP0017246A1
US2875279A	EP0017249A1			EP0017249A1
DE2914528A	EP0017256A2			EP0017256A2
GB7904225A	EP0017315A1			EP0017315A1
ZA7900581A	EP0017317A1			EP0017317A1
US2186179A	EP0017322A1			EP0017322A1
US2351579A	EP0017339A1			EP0017339A1
GB7911036A	EP0017374A1			EP0017374A1
US2137479A	EP0017375A1			EP0017375A1
US2213279A	EP0017381A2			EP0017381A2
US2310579A	EP0017390A2			EP0017390A2
GB7911953A	EP0017400A1			EP0017400A1
US2599779A	EP0017414A1			EP0017414A1
US2645679A	EP0017425A1			EP0017425A1
US2617379A	EP0017460A1			EP0017460A1
US2702579A	EP0017473A1			EP0017473A1
DK144379A	EP0017485A1			EP0017485A1
GB7912134A	EP0017487A2			EP0017487A2
JP4191979A	EP0017507A2			EP0017507A2
GB7912359A	EP0017510A1			EP0017510A1
FR7905475A	EP0017516A1			EP0017516A1
FR7906712A	EP0017526A1			EP0017526A1
FR7907594A	EP0017550A1			EP0017550A1
US2414479A	EP0017557A2			EP0017557A2
FR7907747A	EP0017563A1			EP0017563A1
FR7908597A	EP0017565A2			EP0017565A2
FR7908859A	EP0017578A1			EP0017578A1
FR7908569A	EP0017602A1			EP0017602A1
CH129479A	EP0017611A1			EP0017611A1
CH206479A	EP0017612A1			EP0017612A1
CH313379A	EP0017621A1			EP0017621A1
IT121279A	EP0017627A1			EP0017627A1
DE2964192A	EP0017656A1			EP0017656A1
DE2853300A	EP0017661A1			EP0017661A1
EP79430010A	EP0017694A1			EP0017694A1
DE2916042A	EP0017696A1			EP0017696A1
JP994479A	EP0017706A2			EP0017706A2
DE2911192A	EP0017708A2			EP0017708A2
DE2908817A	EP0017728A2			EP0017728A2
JP2334779A	EP0017738A1			EP0017738A1
DE2914974A	EP0017756A1			EP0017756A1
DE2911868A	EP0017785A2			EP0017785A2
DE2914134A	EP0017804A1			EP0017804A1
DE2913527A	EP0017810A2			EP0017810A2
DE2915026A	EP0017850A1			EP0017850A1
US2941879A	EP0017853A2			EP0017853A2
DE2915610A	EP0017881A2			EP0017881A2
DE2916135A	EP0017883A1			EP0017883A1
DE2914976A	EP0017888A1			EP0017888A1
IT1256079A	EP0017890A1			EP0017890A1
DE2916139A	EP0017905A1			EP0017905A1
US2864079A	EP0017908A1			EP0017908A1
JP4571079A	EP0017938A1			EP0017938A1
DE2915250A	EP0017946A1			EP0017946A1
DE2916343A	EP0017952A2			EP0017952A2
JP4599079A	EP0017970A1			EP0017970A1
CH383779A	EP0017976A2			EP0017976A2
US84337877A	EP0017992A1			EP0017992A1
CH374879A	EP0017994A2			EP0017994A2
DE2916433A	EP0018001A2			EP0018001A2
US1087279A	EP0018019A1			EP0018019A1
US3264179A	EP0018035A1			EP0018035A1
US2312579A	EP0018097A2			EP0018097A2
GB7913067A	EP0018100A2			EP0018100A2
US2521379A	EP0018119A1			EP0018119A1
GB7913270A	EP0018142A1			EP0018142A1
US3162679A	EP0018149A1			EP0018149A1
GB7912816A	EP0018153A1			EP0018153A1
US2909279A	EP0018154A2			EP0018154A2
DK145579A	EP0018155A2			EP0018155A2
GB7912851A	EP0018163A1			EP0018163A1
GB7912852A	EP0018164A1			EP0018164A1
ZA7901787A	EP0018199A1			EP0018199A1
GB7913949A	EP0018203A1			EP0018203A1
JP4920879A	EP0018224A1			EP0018224A1
GB7914201A	EP0018235A1			EP0018235A1
FR7909527A	EP0018257A1			EP0018257A1
GB7910487A	EP0018305A1			EP0018305A1
DE2903003A	EP0018307A1			EP0018307A1
CH368879A	EP0018327A2			EP0018327A2
SE7900826D	EP0018333A2			EP0018333A2
SE7903513A	EP0018341A2			EP0018341A2
DE2916318A	EP0018492A1			EP0018492A1
DE2913728A	EP0018493A1			EP0018493A1
DE2914003A	EP0018497A1			EP0018497A1
DE2914090A	EP0018504A1			EP0018504A1
DE2917076A	EP0018506A2			EP0018506A2
DE2916692A	EP0018509A1			EP0018509A1
CH340479A	EP0018510A1			EP0018510A1
US2942079A	EP0018515A2			EP0018515A2
DE2916375A	EP0018531A1			EP0018531A1
DE2917255A	EP0018536A1			EP0018536A1
JP5279679A	EP0018549A2			EP0018549A2
US3436079A	EP0018559A1			EP0018559A1
CH388879A	EP0018578A2			EP0018578A2
US3466479A	EP0018579A2			EP0018579A2
US3466379A	EP0018580A2			EP0018580A2
DE2916668A	EP0018591A1			EP0018591A1
US3403579A	EP0018595A2			EP0018595A2
JP5247579A	EP0018614A1			EP0018614A1
DE2918340A	EP0018645A1			EP0018645A1
US3393479A	EP0018676A2			EP0018676A2
US2351679A	EP0018707A1			EP0018707A1
US3453179A	EP0018749A1			EP0018749A1
US3363979A	EP0018794A2			EP0018794A2
US3366979A	EP0018795A2			EP0018795A2
US3503779A	EP0018811A1			EP0018811A1
US3342979A	EP0018813A2			EP0018813A2
GB7915318A	EP0018825A1			EP0018825A1
FR7911021A	EP0018874A1			EP0018874A1
FR7910650A	EP0018893A1			EP0018893A1
FR7910651A	EP0018894A1			EP0018894A1
US3359779A	EP0018901A1			EP0018901A1
FR7911593A	EP0018910A1			EP0018910A1
FR7911956A	EP0018917A1			EP0018917A1
CH287779A	EP0018939A1			EP0018939A1
CH374979A	EP0018943A1			EP0018943A1
SE7903766A	EP0018955A1			EP0018955A1
US3851779A	EP0019008A2			EP0019008A2
DE7935446U	EP0019058A1			EP0019058A1
JP15079278A	EP0019067A1			EP0019067A1
GB7911395A	EP0019072A1			EP0019072A1
DE2916358A	EP0019090A1			EP0019090A1
DE2916672A	EP0019102A1			EP0019102A1
DE2918161A	EP0019111A1			EP0019111A1
DE2917413A	EP0019112A1			EP0019112A1
DE2918700A	EP0019118A1			EP0019118A1
DE2918896A	EP0019130A1			EP0019130A1
DE2918894A	EP0019131A1			EP0019131A1
DE2918467A	EP0019133A2			EP0019133A2
DE2918893A	EP0019134A1			EP0019134A1
US3588479A	EP0019148A1			EP0019148A1
DE2918801A	EP0019153A1			EP0019153A1
DE2919292A	EP0019156A1			EP0019156A1
DE2918852A	EP0019168A1			EP0019168A1
DE2919937A	EP0019170A1			EP0019170A1
DE2919819A	EP0019177A1			EP0019177A1
DE2918568A	EP0019187A2			EP0019187A2
DE2920374A	EP0019189A1			EP0019189A1
DE2920375A	EP0019190A2			EP0019190A2
FR7911817A	EP0019201A1			EP0019201A1
US4152679A	EP0019211A1			EP0019211A1
DE2920502A	EP0019213A1			EP0019213A1
DE2920527A	EP0019214A1			EP0019214A1
DE2920525A	EP0019215A1			EP0019215A1
US3923679A	EP0019218A2			EP0019218A2
DE2920501A	EP0019232A1			EP0019232A1
US4055979A	EP0019253A1			EP0019253A1
US4112779A	EP0019277A1			EP0019277A1
GB7917156A	EP0019294A1			EP0019294A1
GB7917763A	EP0019302A1			EP0019302A1
LU81226A	EP0019303A2			EP0019303A2
GB7916861A	EP0019359A1			EP0019359A1
US3760479A	EP0019367A1			EP0019367A1
US3587579A	EP0019369A1			EP0019369A1
JP5761179A	EP0019391A1			EP0019391A1
GB7916773A	EP0019409A1			EP0019409A1
GB7916921A	EP0019410A1			EP0019410A1
US3905579A	EP0019422A2			EP0019422A2
GB7917456A	EP0019423A1			EP0019423A1
JP6006979A	EP0019450A1			EP0019450A1
GB7917210A	EP0019457A2			EP0019457A2
DK203379A	EP0019474A1			EP0019474A1
DK203379A	EP0019477A1			EP0019477A1
FR7911968A	EP0019525A1			EP0019525A1
FR7911968A	EP0019526A1			EP0019526A1
US3814579A	EP0019530A1			EP0019530A1
US3901979A	EP0019535A1			EP0019535A1
FR7912472A	EP0019545A1			EP0019545A1
CH336379A	EP0019577A1			EP0019577A1
CH399279A	EP0019579A1			EP0019579A1
CH420879A	EP0019581A1			EP0019581A1
US3537579A	EP0019584A2			EP0019584A2
CH441079A	EP0019592A1			EP0019592A1
CH448979A	EP0019593A1			EP0019593A1
SE7904320A	EP0019601A1			EP0019601A1
DE2921284A	EP0019654A1			EP0019654A1
LU77703A	EP0019688A1			EP0019688A1
DE2922500A	EP0019690A1			EP0019690A1
DE2916321A	EP0019713A1			EP0019713A1
CH498079A	EP0019715A1			EP0019715A1
DE2918897A	EP0019730A1			EP0019730A1
DE2919293A	EP0019742A2			EP0019742A2
DE2920435A	EP0019745A1			EP0019745A1
DE2920933A	EP0019760A1			EP0019760A1
DE2921221A	EP0019764A1			EP0019764A1
DE2921131A	EP0019769A1			EP0019769A1
DE2920947A	EP0019787A2			EP0019787A2
CH483879A	EP0019796A1			EP0019796A1
US4082079A	EP0019797A1			EP0019797A1
DE2921162A	EP0019803A1			EP0019803A1
DE2920631A	EP0019808A1			EP0019808A1
DE2921213A	EP0019809A1			EP0019809A1
DE2920141A	EP0019820A1			EP0019820A1
DE2921216A	EP0019829A1			EP0019829A1
DE2921681A	EP0019844A1			EP0019844A1
DE2921164A	EP0019847A2			EP0019847A2
US4519179A	EP0019857A1			EP0019857A1
DE2922759A	EP0019858A2			EP0019858A2
DE2921689A	EP0019859A1			EP0019859A1
DE2921726A	EP0019860A1			EP0019860A1
JP6465179A	EP0019875A1			EP0019875A1
JP6346779A	EP0019877A1			EP0019877A1
JP6580079A	EP0019894A1			EP0019894A1
JP7077179A	EP0019934A1			EP0019934A1
US4571579A	EP0019937A1			EP0019937A1
GB7917981A	EP0019946A1			EP0019946A1
US3663079A	EP0019948A1			EP0019948A1
JP6479379A	EP0019978A1			EP0019978A1
AU5785380A	EP0020029A1			EP0020029A1
US4041379A	EP0020037A1			EP0020037A1
US4113079A	EP0020077A1			EP0020077A1
US4266379A	EP0020096A1			EP0020096A1
US4414479A	EP0020097A1			EP0020097A1
US4255479A	EP0020119A1			EP0020119A1
GB7918716A	EP0020124A1			EP0020124A1
US4464779A	EP0020147A1			EP0020147A1
FR7913065A	EP0020230A2			EP0020230A2
US4190979A	EP0020251A2			EP0020251A2
FR7913970A	EP0020274A1			EP0020274A1
DE2922496A	EP0020290A1			EP0020290A1
CH450479A	EP0020297A1			EP0020297A1
CH459679A	EP0020298A1			EP0020298A1
INBO010479A	EP0020303A1			EP0020303A1
CH499479A	EP0020304A1			EP0020304A1
JP14322478A	EP0020780A1			EP0020780A1
JP14568678A	EP0020781A1			EP0020781A1
EP79101957A	EP0020799A1			EP0020799A1
DE2910976A	EP0020859A1			EP0020859A1
DE2914870A	EP0020890A1			EP0020890A1
DE2926669A	EP0020947A1			EP0020947A1
DE2919820A	EP0020954A1			EP0020954A1
DE2920437A	EP0020955A1			EP0020955A1
DE2923266A	EP0020959A1			EP0020959A1
DE2923012A	EP0020967A1			EP0020967A1
DE2923439A	EP0020968A1			EP0020968A1
DE2924789A	EP0020969A1			EP0020969A1
DE2921142A	EP0021003A1			EP0021003A1
DE2924785A	EP0021010A1			EP0021010A1
IT2280079A	EP0021017A1			EP0021017A1
CH467379A	EP0021019A1			EP0021019A1
DE2924150A	EP0021041A1			EP0021041A1
DE2922839A	EP0021048A1			EP0021048A1
DE2923139A	EP0021050A2			EP0021050A2
DE2925687A	EP0021076A1			EP0021076A1
DE2922967A	EP0021079A1			EP0021079A1
US4308779A	EP0021082A1			EP0021082A1
CH552779A	EP0021100A1			EP0021100A1
GB7919257A	EP0021121A1			EP0021121A1
US5346379A	EP0021139A2			EP0021139A2
DE2923787A	EP0021169A1			EP0021169A1
JP7378979A	EP0021173A1			EP0021173A1
DE2924948A	EP0021176A2			EP0021176A2
JP13999578A	EP0021177A1			EP0021177A1
JP7281179A	EP0021178A1			EP0021178A1
US4687679A	EP0021179A2			EP0021179A2
US4664179A	EP0021194A2			EP0021194A2
US4606379A	EP0021207A1			EP0021207A1
SE7905523A	EP0021230A2			EP0021230A2
US4766179A	EP0021234A1			EP0021234A1
DE2924850A	EP0021262A1			EP0021262A1
DE2926415A	EP0021271A2			EP0021271A2
GB7920698A	EP0021293A2			EP0021293A2
DE2924875A	EP0021311A1			EP0021311A1
DE2925944A	EP0021323A1			EP0021323A1
DE2926096A	EP0021327A1			EP0021327A1
DE2926280A	EP0021345A1			EP0021345A1
FR7916554A	EP0021358A1			EP0021358A1
JP7831779A	EP0021367A1			EP0021367A1
JP8050579A	EP0021368A1			EP0021368A1
DE2925896A	EP0021377A1			EP0021377A1
DE2926702A	EP0021390A2			EP0021390A2
GB3403977A	EP0021453A2			EP0021453A2
NL7902964A	EP0021460A1			EP0021460A1
GB7916377A	EP0021468A1			EP0021468A1
NL7904234A	EP0021474A1			EP0021474A1
JP5133179U	EP0021504A2			EP0021504A2
NL7905154A	EP0021506A2			EP0021506A2
US5166879A	EP0021519A2			EP0021519A2
US5215779A	EP0021520A1			EP0021520A1
US88090878A	EP0021626A1			EP0021626A1
US4571679A	EP0021663A1			EP0021663A1
GB7922788A	EP0021681A1			EP0021681A1
US4674479A	EP0021684A1			EP0021684A1
US4687579A	EP0021685A1			EP0021685A1
JP7159579A	EP0021688A1			EP0021688A1
US4739579A	EP0021699A1			EP0021699A1
US5084779A	EP0021773A1			EP0021773A1
GB7921875A	EP0021815A1			EP0021815A1
JP8013379A	EP0021827A1			EP0021827A1
GB7922886A	EP0021836A1			EP0021836A1
US5420379A	EP0021851A1			EP0021851A1
FR7916879A	EP0021935A1			EP0021935A1
FR7915769A	EP0021939A1			EP0021939A1
FR7917258A	EP0022046A1			EP0022046A1
CH531179A	EP0022068A1			EP0022068A1
CH566979A	EP0022074A2			EP0022074A2
CH567079A	EP0022075A2			EP0022075A2
CH599579A	EP0022086A1			EP0022086A1
CH609579A	EP0022088A1			EP0022088A1
DE2927567A	EP0022137A1			EP0022137A1
US3039679A	EP0022148A1			EP0022148A1
GB7924003A	EP0022173A1			EP0022173A1
DE2927018A	EP0022196A1			EP0022196A1
DE2927534A	EP0022206A2			EP0022206A2
DE2927524A	EP0022238A1			EP0022238A1
US5512679A	EP0022242A2			EP0022242A2
CH629479A	EP0022245A2			EP0022245A2
DE2927383A	EP0022260A1			EP0022260A1
JP8634979A	EP0022265A2			EP0022265A2
US4795579A	EP0022284A1			EP0022284A1
CH694879A	EP0022286A1			EP0022286A1
US5361979A	EP0022289A1			EP0022289A1
US5296079A	EP0022341A2			EP0022341A2
US5510479A	EP0022353A1			EP0022353A1
US5593679A	EP0022371A1			EP0022371A1
US4614779A	EP0022382A1			EP0022382A1
FR7917860A	EP0022418A1			EP0022418A1
DE2924006A	EP0022425A2			EP0022425A2
CH624079A	EP0022426A2			EP0022426A2
SE7905615A	EP0022434A2			EP0022434A2
DE2928140A	EP0022455A1			EP0022455A1
US4894679A	EP0022478A1			EP0022478A1
DE2927535A	EP0022492A1			EP0022492A1
DE2928344A	EP0022494A1			EP0022494A1
DE2928182A	EP0022497A1			EP0022497A1
DE2928405A	EP0022498A1			EP0022498A1
DE2928162A	EP0022508A1			EP0022508A1
DE2928509A	EP0022509A1			EP0022509A1
DE2928185A	EP0022511A2			EP0022511A2
DE2928552A	EP0022518A1			EP0022518A1
DE2927911A	EP0022525A1			EP0022525A1
DE2927912A	EP0022526A1			EP0022526A1
DE2928768A	EP0022531A1			EP0022531A1
DE2927932A	EP0022545A1			EP0022545A1
DE2928305A	EP0022551A1			EP0022551A1
JP8955279A	EP0022574A1			EP0022574A1
JP8965079A	EP0022575A1			EP0022575A1
CH617779A	EP0022582A1			EP0022582A1
GB7924654A	EP0022592A1			EP0022592A1
JP8080279A	EP0022634A1			EP0022634A1
US5646379A	EP0022649A2			EP0022649A2
GB7916133A	EP0022666A1			EP0022666A1
FR7914806A	EP0022685A1			EP0022685A1
FR7916482A	EP0022696A1			EP0022696A1
FR7916772A	EP0022698A1			EP0022698A1
FR7918123A	EP0022709A1			EP0022709A1
FR7918463A	EP0022722A1			EP0022722A1
FR7918453A	EP0022730A1			EP0022730A1
DE2928417A	EP0022744A2			EP0022744A2
CH647679A	EP0022748A1			EP0022748A1
CH647779A	EP0022749A2			EP0022749A2
CH655479A	EP0022750A1			EP0022750A1
CH663279A	EP0022753A1			EP0022753A1
DE2921401A	EP0022910A1			EP0022910A1
US5871879A	EP0022914A2			EP0022914A2
DE2922474A	EP0022917A1			EP0022917A1
DE2929057A	EP0022920A1			EP0022920A1
DE2929707A	EP0022935A1			EP0022935A1
US5392179A	EP0022947A1			EP0022947A1
DE2928978A	EP0022954A1			EP0022954A1
GB7925194A	EP0022961A1			EP0022961A1
DE2928137A	EP0022964A2			EP0022964A2
DE2928968A	EP0022969A1			EP0022969A1
DE2928986A	EP0022970A2			EP0022970A2
DD21433579A	EP0022973A1			EP0022973A1
DE2929270A	EP0022974A1			EP0022974A1
DE2929602A	EP0022975A1			EP0022975A1
DE2929635A	EP0022976A1			EP0022976A1
DE2927933A	EP0022978A1			EP0022978A1
FR7918988A	EP0023008A1			EP0023008A1
CH677279A	EP0023022A2			EP0023022A2
JP9294079A	EP0023045A1			EP0023045A1
GB7922885A	EP0023093A1			EP0023093A1
GB7925035A	EP0023100A1			EP0023100A1
GB7923372A	EP0023103A1			EP0023103A1
US5915279A	EP0023140A2			EP0023140A2
US5915379A	EP0023141A2			EP0023141A2
LU81544A	EP0023159A1			EP0023159A1
IT344879A	EP0023194A1			EP0023194A1
US5371979A	EP0023254A2			EP0023254A2
DE2928967A	EP0023286A2			EP0023286A2
DE2931033A	EP0023326A1			EP0023326A1
DE2930145A	EP0023332A2			EP0023332A2
DE2930070A	EP0023346A2			EP0023346A2
CH704979A	EP0023347A1			EP0023347A1
JP9363579A	EP0023350A1			EP0023350A1
DE2930632A	EP0023354A1			EP0023354A1
US6184279A	EP0023364A1			EP0023364A1
NL7905753A	EP0023372A1			EP0023372A1
US6053879A	EP0023375A1			EP0023375A1
GB7925032A	EP0023392A2			EP0023392A2
US6236379A	EP0023395A1			EP0023395A1
GB7924040A	EP0023397A1			EP0023397A1
JP9163479A	EP0023401A2			EP0023401A2
US6086979A	EP0023422A2			EP0023422A2
GB7926508A	EP0023431A1			EP0023431A1
FR7919531A	EP0023455A1			EP0023455A1
FR7919633A	EP0023458A1			EP0023458A1
CH467079A	EP0023539A1			EP0023539A1
DE2926941A	EP0023554A1			EP0023554A1
JP8492479A	EP0023577A1			EP0023577A1
DE2928966A	EP0023586A1			EP0023586A1
DE2929494A	EP0023600A1			EP0023600A1
DE2928007A	EP0023608A1			EP0023608A1
DE2931778A	EP0023614A1			EP0023614A1
DE2931502A	EP0023619A1			EP0023619A1
DE2931673A	EP0023636A1			EP0023636A1
DE2931672A	EP0023637A1			EP0023637A1
DE2931771A	EP0023638A1			EP0023638A1
DE2931469A	EP0023646A1			EP0023646A1
DE2931665A	EP0023651A1			EP0023651A1
DE2931756A	EP0023653A1			EP0023653A1
DE2931640A	EP0023669A1			EP0023669A1
DE2931435A	EP0023691A1			EP0023691A1
CH712779A	EP0023706A1			EP0023706A1
CH712879A	EP0023707A1			EP0023707A1
JP9991479A	EP0023725A1			EP0023725A1
GB7924916A	EP0023731A2			EP0023731A2
GB7924302A	EP0023756A2			EP0023756A2
AT533877A	EP0023766A1			EP0023766A1
JP9093479A	EP0023779A1			EP0023779A1
NO792454A	EP0023793A1			EP0023793A1
US6421879A	EP0023841A2			EP0023841A2
FR7918780A	EP0023854A1			EP0023854A1
FR7919844A	EP0023864A1			EP0023864A1
US6258679A	EP0023865A2			EP0023865A2
FR7919973A	EP0023868A1			EP0023868A1
DE2931999A	EP0023882A2			EP0023882A2
AT198579A	EP0023883A1			EP0023883A1
CH647579A	EP0023884A1			EP0023884A1
CH677479A	EP0023885A1			EP0023885A1
CH707779A	EP0023887A2			EP0023887A2
IT2477979A	EP0023892A1			EP0023892A1
EP79102891A	EP0023931A1			EP0023931A1
JP7887379A	EP0023959A1			EP0023959A1
DE2926771A	EP0023964A1			EP0023964A1
DE2929675A	EP0023974A1			EP0023974A1
DE2929863A	EP0023976A1			EP0023976A1
DE2930734A	EP0023979A1			EP0023979A1
DE2932738A	EP0023994A2			EP0023994A2
DE2932372A	EP0024002A2			EP0024002A2
DE2931707A	EP0024012A1			EP0024012A1
DE2932689A	EP0024016A1			EP0024016A1
US6588579A	EP0024031A1			EP0024031A1
US6506979A	EP0024042A1			EP0024042A1
DE2932694A	EP0024048A2			EP0024048A2
DE2932823A	EP0024056A2			EP0024056A2
US5334779A	EP0024099A1			EP0024099A1
US6236279A	EP0024107A1			EP0024107A1
US7900603W	EP0024116A2			EP0024116A2
GB7926932A	EP0024139A2			EP0024139A2
CA333326A	EP0024149A1			EP0024149A1
LU81611A	EP0024152A2			EP0024152A2
NZ19124679A	EP0024182A2			EP0024182A2
JP10409179A	EP0024202A1			EP0024202A1
JP10471379A	EP0024206A2			EP0024206A2
US6778779A	EP0024215A1			EP0024215A1
FR7920445A	EP0024243A1			EP0024243A1
CH740279A	EP0024257A2			EP0024257A2
CH747879A	EP0024260A2			EP0024260A2
CH735579A	EP0024306A2			EP0024306A2
IL6061779A	EP0024309A2			EP0024309A2
DE2933686A	EP0024318A1			EP0024318A1
DE2933165A	EP0024323A1			EP0024323A1
DE2933600A	EP0024329A2			EP0024329A2
CH756079A	EP0024334A1			EP0024334A1
DE2933646A	EP0024345A1			EP0024345A1
US6757479A	EP0024348A1			EP0024348A1
GB7928641A	EP0024351A1			EP0024351A1
DE2933635A	EP0024357A1			EP0024357A1
GB7927239A	EP0024372A1			EP0024372A1
AT79103173T	EP0024447A1			EP0024447A1
JP7905079A	EP0024499A1			EP0024499A1
US7046079A	EP0024508A2			EP0024508A2
DE2931755A	EP0024538A1			EP0024538A1
DE2930087A	EP0024547A2			EP0024547A2
DE7921972U	EP0024552A1			EP0024552A1
DE2932095A	EP0024555A1			EP0024555A1
IT6860079A	EP0024574A1			EP0024574A1
US6891179A	EP0024578A1			EP0024578A1
GB7915993A	EP0024582A1			EP0024582A1
CH765679A	EP0024587A1			EP0024587A1
DE2934011A	EP0024604A1			EP0024604A1
US90004478A	EP0024627A2			EP0024627A2
DE2934229A	EP0024649A1			EP0024649A1
DE2934543A	EP0024669A1			EP0024669A1
DE2935446A	EP0024680A1			EP0024680A1
DE2935639A	EP0024701A2			EP0024701A2
JP11093979A	EP0024733A2			EP0024733A2
JP11366379A	EP0024739A2			EP0024739A2
GB7929955A	EP0024761A1			EP0024761A1
GB7928171A	EP0024810A2			EP0024810A2
GB7926932A	EP0024819A1			EP0024819A1
GB7927901A	EP0024832A1			EP0024832A1
GB7930391A	EP0024841A1			EP0024841A1
US6581779A	EP0024852A1			EP0024852A1
JP10833079A	EP0024866A2			EP0024866A2
GB7929246A	EP0024868A1			EP0024868A1
US6975279A	EP0024906A1			EP0024906A1
US7900648W	EP0024907A1			EP0024907A1
JP11072479A	EP0024941A2			EP0024941A2
GB7930585A	EP0024951A2			EP0024951A2
US4189679A	EP0024956A2			EP0024956A2
FR7917766A	EP0024961A1			EP0024961A1
DE2933799A	EP0025005A1			EP0025005A1
CH619779A	EP0025010A2			EP0025010A2
CH737279A	EP0025014A1			EP0025014A1
CH779879A	EP0025017A1			EP0025017A1
CH783179A	EP0025019A1			EP0025019A1
[truncated: 765,958+ more rows]

## Sheet: S3.1 Species in Claims
Table S3.1 Species in Claims
Resolved Name	Occurrences in Claims (SUM)				Note: Species Names appearing in Patent Claims. Data is aggregated onto Resolved Names and includes common English names of food crops.
a. accuminata	2				Note that in some cases it is difficult to demarcate the boundary between the Description and Claims section of patent documents. For this reason numbers are
a. acta	7				approximate pending further methodological refinement.
a. araliae	1
a. argenteum	1
a. argentum	4
a. aspergillus	14
a. aureolatus	3
a. baillonii	2
a. baylii	3
a. beccariana	4
a. bertolonii	15
a. caricum	11
a. castor	4
a. chinesis	1
a. chrysanthemum	1
a. conforme	4
a. conjunctus	3
a. coriolis	1
a. cummingiana	5
a. cylleneus	1
a. dichroa	2
a. digitale	1
a. dimorphicus	3
a. egyptiacus	2
a. fallacinum	17
a. feddei	1
a. gegen	2
a. ghiesbreghtii	1
a. gorakhpurensis	2
a. gossypinus	1
a. heldreichii	11
a. horizontale	4
a. hypnale	1
a. inflation	2
a. integrator	2
a. jani	1
a. japanicus	2
a. kambarensis	3
a. kanagawaensis	2
a. khasiana	5
a. kurramensis	1
a. lanosus	3
a. lens	2
a. lenticulata	3
a. leporis	1
a. lysis	2
a. mellinus	3
a. menthae	2
a. micrococcus	1
a. miscella	1
a. molinieri	1
a. munitus	2
a. myriacanthus	3
a. olla	1
a. ordorata	1
a. pachypus	1
a. pallens	1
a. physodes	1
a. pix	1
a. plenum	4
a. proliferans	3
a. pterocarpum	10
a. renalis	2
a. rhodium	1
a. rockinghamensis	2
a. senile	5
a. serpyllifolium	11
a. stromatodes	1
a. subsessilis	1
a. taliensis	1
a. tapes	1
a. thomii	3
a. torrentium	1
a. trichoclados	1
a. trigonella	1
a. trisperma	2
a. una	49
a. vallesiaca	1
a. virosus	1
a. zahlbruckneri	3
a. zeta	1
abeliophyllum distichum	3
abelmoschus caillei	4
abelmoschus esculentus	76
abelmoschus manihot	116
abelmoschus moschatus	76
abies alba	33
abies amabilis	11
abies balsamea	31
abies cephalonica	3
abies concolor	12
abies firma	7
abies fraseri	11
abies grandis	55
abies koreana	1
abies lasiocarpa	15
abies magnifica	4
abies nordmanniana	10
abies normanniana	2
abies pindrow	5
abies pinsapo	1
abies procera	10
abies sachalinensis	3
abies sibirica	31
abies sp	6
abies spectabilis	4
abiotrophia defectiva	18
ablennes hians	4
abortuslike bacteria	1
abramis brama	3
abraximorpha esta	2
abrus cantoniensis	2
abrus precatorius	33
absidia caerulea	69
absidia cylindrospora	35
absidia glauca	55
absidia griseola	12
absidia lichtheimi	10
absidia pseudocylindrospora	19
absidia reflexa	9
absidia repens	35
absidia spinosa	10
absidia sporophora-variabilis	1
abundisporus pubertatis	16
abutilon indicum	1
abutilon megapotamicum	2
abutilon theophrasti	59
acacia andamanica	40
acacia auriculiformis	40
acacia brevispica	1
acacia bussei	1
acacia cana	1
acacia catechu	200
acacia colei	2
acacia concurrens	2
acacia confusa	1
acacia cultriformis	2
acacia cupularis	2
acacia cyclops	2
acacia deanei	1
acacia drepanolobium	2
acacia farnesiana	52
acacia galpinii	139
acacia glaucoptera	54
acacia gummifera	2
acacia hamiltoniana	2
acacia karroo	5
acacia koa	1
acacia laeta	1
acacia leucolobia	62
acacia mangium	106
acacia mearnsii	97
acacia megaladena	37
acacia mellifera	2
acacia merrillii	63
acacia mucronata	2
acacia nilotica	192
acacia pravissima	1
acacia pycnantha	17
acacia rigidula	10
acacia seyal	42
acacia sp	2
acacia spec	11
acacia spirorbis	4
acacia tortilis	2
acacia verek	1
acacia victoriae	93
acaelius cadmium	1
acalymma vittatum	1
acalypha amentacea	3
acalypha chamaedrifolia	2
acalypha hispida	5
acalypha indica	2
acanthamoeba astronyxis	4
acanthamoeba castellanii	22
acanthamoeba culbertsoni	4
acanthamoeba hatchetti	5
acanthamoeba keratitis	5
acanthamoeba polyphaga	9
acanthamoeba rhysodes	4
acanthamoeba sp	33
acanthaster planci	3
acanthinula aculeata	1
acanthocephalus sp	2
acanthocheilonema viteae	9
acanthopagrus berda	16
acanthopagrus butcheri	1
acanthopagrus chinshira	2
acanthopagrus latus	4
acanthopagrus schlegelii	1
acanthopanax gracilis	1
acanthopanax sessiliflorum	5
acanthopanax sieboldianum	2
acanthopeltis japonica	2
acanthophis antarcticus	6
acanthophyllum squarrosum	2
acanthoproctus cervinus	3
acanthopsoides molobrion	2
acanthoscelides obtectus	7
acanthoscurria gomesiana	2
acanthosentis sp	1
acanthospermum australe	4
acanthospermum hispidum	18
acanthostracion quadricornis	1
acanthothyris defined	11
acanthurus lineatus	4
acanthurus sp	8
acanthurus triostegus	4
acanthurus xanthopterus	3
acanthus arboreus	2
acanthus carduaceus	2
acanthus dioscoridis	3
acanthus hungaricus	2
acanthus ilicifolius	2
acanthus illicifolius	5
acanthus mollis	2
acanthus montanus	2
acanthus spinosus	2
acanthus syriacus	2
acarapis woodi	17
acaria afra	1
acaromyces ingoldii	24
acartia clausi	1
acartia tonsa	17
acarus farris	6
acarus siro	33
acarus spp	1
acaryochloris marina	1
acaulospora laevis	2
acaulospora longula	2
acaulospora morrowiae	2
acaulospora scrobiculata	2
acca sellowiana	5
accipiter nisus	1
acelaria scoparia	2
acentor variabilis	1
acentrogobius janthinopterus	8
acer buergerianum	4
acer campestre	4
acer freemanii	1
acer ginnala	1
acer griseum	6
acer macrophyllum	1
acer maximowiczianum	12
acer mono	1
acer negundo	4
acer nigrum	4
acer palmatum	13
acer platanoides	7
acer pseudoplatanus	70
acer pseudosieboldianum	1
acer rubrum	11
acer saccharinum	5
acer saccharum	13
acer shirasawanum	2
acer species	2
acer spicatum	2
acer tataricum	3
acer triflorum	6
acer truncatum	9
aceria sheldoni	1
aceria tulipae	3
aceriphyllum rossii	11
acetabularia ryukyuensis	1
acetanaerobacter sp	1
acetivibrio cellulolyticus	9
acetoanaerobium noterae	2
acetobacter aceti	231
acetobacter acetigenus	1
acetobacter acetosus	1
acetobacter ascendens	2
acetobacter calcoaceticus	1
acetobacter cerevisiae	5
acetobacter cibinongensis	2
acetobacter estunensis	1
acetobacter ghanensis	12
acetobacter indonesiensis	2
acetobacter lovaniensis	3
acetobacter malorum	8
acetobacter melanogenum	3
acetobacter mesoxydans	1
acetobacter oeni	1
acetobacter orientalis	2
acetobacter orleanensis	1
acetobacter pasteurianum	7
acetobacter pasteurianus	136
acetobacter peroxydans	2
acetobacter pomorum	2
acetobacter proteus	2
acetobacter schuetzenbachii	1
acetobacter senegalensis	12
acetobacter sp	175
acetobacter syzygii	12
acetobacter tropicalis	12
acetobacter xylinum	301
acetobacter xylinus	4
acetobacterium sp	7
acetobacterium woodi	1
acetobacterium woodii	29
acetomicrobium faecale	1
acetomicrobium flavidum	8
acetosa vesicaria	2
achaea janata	1
achaetomium globosum	1
achatina achatina	1
achatina fulica	3
achatina monochromatica	1
achatinella smith	2
acheta domesticus	14
achillaea millefolium	12
achillea ageratum	3
achillea clavenae	3
achillea erba-rotta	3
achillea filipendula	3
achillea fragrantissima	8
achillea millefolium	133
achillea nobilis	1
achillea ptarmica	3
achillea salicifolia	3
achillea sp	8
achillea species	2
achillea wilsoniana	2
achlya bisexualis	3
achnanthes amoena	2
achnanthes brevipes	2
achnanthes longipes	2
acholeplasma laidlawii	140
acholeplasma palmae	1
achroia grisella	4
achromatium sp	8
achromobacter aceris	1
achromobacter aquamarinus	1
achromobacter cycloclastes	17
achromobacter delicatulus	2
achromobacter delmarvae	12
achromobacter denitrificans	84
achromobacter eurydice	6
achromobacter guttatus	4
achromobacter lacticum	12
achromobacter liquefaciens	1
achromobacter liquidum	3
achromobacter lyticus	140
achromobacter methanolophila	3
achromobacter methanophila	2
achromobacter obae	4
achromobacter parvulus	10
achromobacter pestifer	1
achromobacter piechaudii	22
achromobacter ruhlandii	6
achromobacter sp	68
achromobacter stenohalis	1
achromobacter viscosus	11
achromobacter xerosis	16
achromobacter xylosoxidans	97
achycaudus persica	1
achyla conspicua	1
achyranthes aspera	24
achyranthes bidentata	30
achyranthes fauriei	1
achyranthes japonica	4
achyrantus aspera	2
achyrocline flaccida	2
achyrocline gardnerii	7
achyrocline satureoides	2
acianthera decurrens	46
aciculoconidium aculeatum	5
acidaminococcus fermentans	15
acidianus ambivalens	16
acidianus brierleyi	30
acidianus infernus	27
acidianus sp	9
acidimicrobium ferrooxidans	17
acidiphilium acidophilum	15
acidiphilium cryptum	35
acidiphilium sp	7
acidithiobacillus albertensis	2
acidithiobacillus caldus	48
acidithiobacillus ferrooxidans	395
acidithiobacillus sp	2
acidithiobacillus thiooxidans	215
acidobacterium capsulatum	7
acidocella aminolytica	4
acidocella facilis	4
acidomonas methanolica	10
acidothermus cellulolyticus	87
acidovorax avenae	223
acidovorax citrulli	1
acidovorax delafieldii	20
acidovorax facilis	296
acidovorax konjaci	3
acidovorax sp	4
acidovorax temperans	134
acillus am	4
acineta superba	2
acinetobacter baumannii	534
acinetobacter baylyi	24
acinetobacter bouvetii	17
acinetobacter calcoaceticus	802
acinetobacter gerneri	19
acinetobacter grimontii	23
acinetobacter guillouiae	42
acinetobacter haemolyticus	129
acinetobacter johnsonii	44
acinetobacter junii	43
acinetobacter lwoffi	19
acinetobacter lwoffii	24
acinetobacter parvus	12
acinetobacter radioresistens	61
acinetobacter schindleri	20
acinetobacter septicus	1
acinetobacter sp	199
acinetobacter tandoii	20
acinetobacter tjernbergiae	20
acinetobacter towneri	21
acinetobacter ursingii	21
acinetobacter venetianus	6
acinos suaveolens	2
acipenser baerii	1
acipenser gueldenstaedtii	1
acipenser mikadoi	1
acipenser naccarii	2
acipenser ruthenus	1
acipenser stellatus	1
acipenser sturio	1
acipenser transmontanus	3
acipenseridae family	3
acleris gloverana	3
acleris variana	3
acmella ciliata	20
acmella oleracea	45
acmella paniculata	4
acmella uliginosa	6
acmispon americanus	2
acocephalus sinuate	1
acokanthera oblongifolia	1
acomastylis elata	2
aconitum carmichaelii	23
aconitum japonicum	2
aconitum koreanum	2
aconitum kusnezoffii	4
aconitum lycoctonum	2
aconitum napellus	121
aconitum pseudolaeve	2
aconitum pseudo-laeve	1
aconitum scaposum	7
aconitum septentrionale	2
aconitum sinense	3
aconitum sinomontanum	6
aconitum sp	1
acorus calamus	159
acorus gramineus	90
acorus sp	4
acosmium panamense	3
acraea crystalline	5
acremoniella atra	2
acremonium alabamense	7
acremonium bacillisporum	8
acremonium berkeleyanum	3
acremonium brachypenium	8
acremonium breve	6
acremonium cellulolyticus	40
acremonium chrysogenum	247
acremonium cucurbitacearum	1
acremonium dichromosporum	4
acremonium falciforme	4
acremonium fusidioides	2
acremonium incoloratum	8
acremonium kiliense	7
acremonium persicinum	19
acremonium pinkertoniae	8
acremonium recifei	1
acremonium roseogriseum	5
acremonium sp	101
acremonium spp	75
acremonium strictum	210
acremonium thermophilum	34
acremonium tubakii	7
acrobasis nuxvorella	2
acrochaete operculata	18
acrodontium crateriforme	2
acrodontium salmoneum	1
acrogonia virescens	1
acrolepia assectela	2
acromyrmex octospinosus	1
acrophialophora levis	8
acropora aspera	14
acropora digitifera	2
acropora formosa	2
acropora grandis	13
acropora horrida	4
acropora nobilis	13
acropora robusta	1
acropora sp	16
acrossidius tasmaniae	7
acrostalagmus luteoalbus	15
acrosternum hilare	16
actaea pachypoda	2
actaea racemosa	7
actaea rubra	15
actaea spicata	2
acterium afer	1
acteroides gracilis	1
actinia equina	4
actinidia arguta	53
actinidia arisanensis	1
actinidia chinensis	71
actinidia deliciosa	30
actinidia kolomikta	28
actinidia macrosperma	1
actinidia melanandra	1
actinidia polygama	37
actinidia valvata	1
actiniopteris radiata	5
actinoalloteichus spitiensis	6
actinobacillus actinomycetem	1
actinobacillus arthritidis	1
actinobacillus capsulatus	1
actinobacillus delphinicola	1
actinobacillus equuli	18
actinobacillus hominis	3
actinobacillus indolicus	1
actinobacillus lignieresii	26
actinobacillus minor	1
actinobacillus muris	1
actinobacillus pleuropneumoniae	1026
actinobacillus porcinus	1
actinobacillus rossii	1
actinobacillus salpingitidis	2
actinobacillus scotiae	1
actinobacillus seminis	2
actinobacillus sp	25
actinobacillus succinogenes	243
actinobacillus suis	68
actinobacillus ureae	4
actinobacterium	4
actinobaculum sp	2
actinobaculum suis	1
actinokineospora riparia	2
actinomadura citrea	4
actinomadura fibrosa	9
actinomadura hibisca	14
actinomadura kijaniata	7
actinomadura macra	1
actinomadura madurae	38
actinomadura melliaura	6
actinomadura miaoliensis	2
actinomadura namibiensis	7
actinomadura oligospora	14
actinomadura pelletieri	3
actinomadura pulveraceus	1
actinomadura roseorufa	63
actinomadura rubrobrunea	1
actinomadura sp	129
actinomadura spadix	1
actinomadura spiculosospora	4
actinomadura verrucosospora	38
actinomadura viridis	1
actinomadura yumaense	5
actinomucor elegans	30
actinomyces bovis	10
actinomyces bowdenii	1
actinomyces canis	1
actinomyces cardiffensis	1
actinomyces catuli	1
actinomyces coleocanis	1
actinomyces dentalis	1
actinomyces denticolens	1
actinomyces europaeus	1
actinomyces farinosus	1
actinomyces funkei	1
actinomyces georgiae	3
actinomyces gerencseriae	1
actinomyces globisporus	1
actinomyces graevenitzii	1
actinomyces gypsoides	4
actinomyces hongkongensis	1
actinomyces hordeovulneris	1
actinomyces howellii	1
actinomyces hyovaginalis	1
actinomyces israeli	7
actinomyces israelii	115
actinomyces marimammalium	1
actinomyces meyeri	10
actinomyces naeslundi	46
actinomyces naeslundii	225
actinomyces nasicola	1
actinomyces neuii	1
actinomyces odontolyticus	37
actinomyces oricola	1
actinomyces radicidentis	1
actinomyces radingae	1
actinomyces roseolus	3
actinomyces roseus	4
actinomyces slackii	1
actinomyces sp	71
actinomyces streptomycini	1
actinomyces suimastitidis	1
actinomyces turicensis	1
actinomyces urogenitalis	1
actinomyces vaccimaxillae	1
actinomyces viscosus	251
actinomyces vulgaris	3
actinoplanes auranticolor	4
actinoplanes azureus	2
actinoplanes braziliensis	1
actinoplanes campanulatus	3
actinoplanes deccanensis	3
actinoplanes digitatis	3
actinoplanes garbadinensis	3
actinoplanes liguriensis	15
actinoplanes lobatus	4
actinoplanes missouriensis	134
actinoplanes nipponensis	5
actinoplanes philippinensis	2
actinoplanes regularis	3
actinoplanes sarveparensis	2
actinoplanes sp	166
actinoplanes teichomyceticus	55
actinoplanes utahensis	53
actinopolyspora halophila	3
actinopolyspora mortivallis	2
actinoptychus senarius	1
actinostrobus acuminatus	2
actinosynnema mirum	14
actinosynnema pretiosum	78
actinotalea fermentans	6
aculops lycopersici	6
aculops pelekassi	1
aculus schlechtendali	1
acyrthosiphon pisum	15
adamsoceras oelandicum	3
adansonia digitata	35
adansonia fony	3
adansonia grandidieri	15
adansonia gregorii	1
adansonia madagascariensis	3
adansonia suarezensis	3
adansonia za	3
adelocephala oda	3
adelphocoris rapidus	3
adenanthera pavonina	23
adenia digitata	6
adenia gummifera	23
adenium obesum	24
adenophora stricta	1
adenophora triphylla	12
adeorbis plano	3
adesmia sp	2
adhaeribacter sp	1
adhatoda hypericum	1
adhatoda magnolia	3
adia trichoclados	1
adiantum capillus	1
adiantum capillus-veneris	7
adiantum flabellulatum	8
adiantum hispidulum	7
adiantum raddianum	20
adiantum sp	1
adiantum trapeziforme	3
adina pilulifera	14
adinandra nitida	9
adonis aestivalis	16
adonis palaestina	20
adonis vernalis	14
adoretus tenuimaculatus	3
adoryphorus couloni	6
adoxa moschatellina	1
adoxophyes orana	11
adoxophyes reticulana	5
adoxophyes sp	6
aea lotus	2
aechmea fasciata	10
aechmea luddemanniana	2
aechmea serrata	1
aedes aboriginis	9
aedes aegpti	1
aedes aegypli	3
aedes aegypti	405
aedes aegypti densovirus	3
aedes aegyptii	11
aedes aegyti	2
aedes albopictus	140
aedes atlanticus	14
aedes cantator	9
aedes caspius	2
aedes communis	1
aedes dorsalis	2
aedes increpitus	1
aedes infirmatus	15
aedes polynesiensis	2
aedes punctor	1
aedes sierrensis	10
aedes sollicitans	10
aedes sp	2
aedes spp	30
aedes squamiger	10
aedes sticticus	10
aedes triseriatus	2
aedes verans	1
aedes vexans	37
aegiceras corniculatum	1
aegilops crassa	2
aegilops cylindrica	1
aegilops longissima	1
aegilops searsii	16
aegilops tauschii	5
aegilops triuncialis	6
aeginetia indica	18
aegle marmelos	104
aegopodium podagraria	2
aeguidens rivulatus	2
aegylops ovata	1
aegyptobia solanum	2
aenoides rupestris	1
aeollanthus homblei	1
aeollanthus saxatilis	1
aeollanthus subacaulis	2
aeonium arboreum	2
aephnidiogenes barbarus	1
aequidens rivulatus	1
aequorea coerulescens	11
aequorea forskalea	2
aequorea macrodactyla	8
aequorea sp	10
aequorea victoria	281
aequoreidae diagnostic	7
aeria festuca	1
aeria rostrata	2
aerococcus sp	4
aerococcus urinae	8
aerococcus urinaeequi	2
aerococcus viridans	37
aerodramus fuciphagus	4
aerodramus germani	3
aerodramus maximus	3
aerodramus unicolor	3
aeromicrobium erythreum	12
aeromonas allosaccharophila	1
aeromonas bestiarum	1
aeromonas bivalvium	6
aeromonas caviae	297
aeromonas encheleia	1
aeromonas enteropelogenes	27
aeromonas hydrophila	544
aeromonas ichthiosmia	1
aeromonas jandaei	1
aeromonas media	7
aeromonas molluscorum	1
aeromonas popoffii	1
aeromonas punctata	18
aeromonas salmonicida	373
aeromonas schubertii	4
aeromonas sharmana	1
aeromonas simiae	1
aeromonas sobria	52
aeromonas sp	87
aeromonas veronii	4
aeropyrum pernix	205
aerva javanica	4
aerva lanata	1
aerva persica	1
aeschynomene afra	2
aeschynomene afraspera	8
aeschynomene americana	8
aeschynomene indica	21
aeschynomene petrea	2
aeschynomene villosa	8
aeschynomene virginica	8
aesculus californica	6
aesculus carnea	1
aesculus chinensis	8
aesculus glabra	3
aesculus hippocastaneum	1
aesculus hippocastanum	156
aesculus hyppocastanum	5
aesculus indica	14
aesculus pavia	2
aesculus sp	62
aesculus species	8
aesculus turbinata	8
aesculus woerlitzensis	3
aesulus hippocastanum	1
aethina tumida	7
aethusa cynapium	19
afipia broomeae	2
afipia felis	3
aframomum alboviolaceum	4
aframomum alpinum	2
aframomum angustifolium	52
aframomum atewae	1
aframomum cereum	1
aframomum cordifolium	1
aframomum daniellii	1
aframomum elegans	1
aframomum flavum	1
aframomum geocarpum	1
aframomum granum-paradisi	1
aframomum kayserianum	1
aframomum korarima	1
aframomum leptolepis	1
aframomum letestuanum	1
aframomum limbatum	1
aframomum longiscapum	1
aframomum luteo-album	1
aframomum mala	2
aframomum melegueta	113
aframomum pilosum	1
aframomum stanfieldii	1
aframomum strobilaceum	2
aframomum subsericeum	2
aframomum tectorum	1
aframomum zambesiacum	2
african green monkey polyomavirus	2
afromomum melegueta	2
afrostyrax lepidophyllus	2
afzelia africana	8
agalychnis spurrelli	4
agapanthus africanus	8
agapanthus praecox	11
agapostemon angelicus	2
agardhiella sp	1
agaricus arorae	2
agaricus arvensis	10
agaricus augustus	3
agaricus benesii	2
agaricus bernardii	2
agaricus bisporus	694
agaricus bitorquis	6
agaricus blazei	342
agaricus brasiliensis	5
agaricus californicus	2
agaricus comptulus	2
agaricus diminutivus	2
agaricus fuscovelatus	2
agaricus hondensis	1
agaricus lilaceps	2
agaricus moelleri	1
agaricus pattersonae	2
agaricus perobscurus	2
agaricus phosphorus	4
agaricus semotus	2
agaricus silvicola	1
agaricus sp	33
agaricus subfunereus	2
agaricus subrufescens	2
agaricus subrutilescens	2
agaricus xanthodermus	4
agarista populifolia	1
agarum cribosum	2
agastache foeniculum	1
agastache mexicana	7
agastache rugosa	61
agathis australis	2
agathis robusta	3
agathosma betulina	10
agauria salicifolia	2
agave americana	43
agave atrovirens	23
agave lecheguilla	2
agave macroacantha	2
agave sisalana	11
agave tequilana	3
agelas mauritianus	1
agelastica alni	19
agelenopsis aperta	53
ageratina pichinchensis	22
ageratum conyzoides	5
ageratum houstonianum	10
aggregatibacter actinomycetemcomitans	483
aggregatibacter aphrophilus	57
aggregatibacter segnis	7
agkistrodon actus	5
agkistrodon bilineatus	9
agkistrodon contortix	1
agkistrodon contortrix	64
agkistrodon piscivorous	2
agkistrodon piscivorus	19
aglaia leptantha	1
aglaia odorata	19
aglaia roxburghiana	3
aglaonema commutatum	2
aglaonema modestum	3
agmenellum quadruplicatum	47
agnus castus	206
ago agrostis	4
ago altissima	2
agonis flexuosa	1
agoseris glauca	3
agrilus planipennis	15
agrimonia bracteata	4
agrimonia coreana	10
agrimonia eupatoria	57
agrimonia gryposepala	5
agrimonia incisa	5
agrimonia microcarpa	11
agrimonia parviflora	10
agrimonia pilosa	24
agrimonia pubescens	5
agrimonia pumila	6
agrimonia repens	5
agrimonia rostellata	10
agriotes brevis	8
agriotes lineatus	2
agriotes obscurus	3
agriotes sordidus	7
agriotes spp	13
agriotes tres	1
agriotes ustulatus	1
agrobacterium aurantiacum	13
agrobacterium radiobacter	7
agrobacterium sp	174
agrobacterium tumefaciens	2625
agrobacterium viscosum	4
agrocybe chaxingu	3
agrocybe cylindracea	45
agrocybe pediades	25
agromyces mediolanus	5
agromyces sp	5
agromyza parvicornis	7
agropyron cristatum	5
agropyron desertorum	4
agropyrum repens	4
agrostemma githago	1
agrostis arachnoides	4
agrostis canina	4
agrostis capilaris	3
agrostis capillaris	32
agrostis castellana	2
agrostis clavata	2
agrostis curtisii	2
agrostis exarata	6
agrostis ghiesbreghtii	2
agrostis gigantea	16
agrostis idahoensis	30
agrostis mertensii	5
agrostis perennans	3
agrostis scabra	2
agrostis sp	2
agrostis species	2
agrostis stolonifera	63
agrostis venti	1
agrostocrinum scabrum	2
agrotis ala	6
agrotis cis	11
agrotis infusa	2
agrotis ipsilon	123
agrotis malefida	1
agrotis orthogonia	3
agrotis palustris	1
agrotis segetum	20
agrotis subterranea	3
agrotis ypsilon	1
ahnfeltia plicata	1
ahnfeltiopsis concinna	9
ahnfeltiopsis devoniensis	12
ahnfeltiopsis flabelliformis	2
ahnfeltiopsis furcellata	2
aids-associated retrovirus	45
ailanthus altissima	15
ailanthus excelsa	10
ainsliaea fragrans	3
aiptasia pulchella	4
aipysurus eydouxii	13
aipysurus laevis	1
aix galericulata	4
aix sponsa	1
ajania artemisioides	1
ajania pacifica	2
ajellomyces capsulatus	9
ajuga decumbens	16
ajuga forrestii	2
ajuga iva	3
ajuga nipponensis	1
ajuga reptans	68
ajuga turkestanica	35
akashiwo sp	1
akea gibbosa	7
akebia quinata	7
akebia trifoliata	5
akysis hendricksoni	2
akysis microps	2
ala caudata	1
alabama argillacea	10
alangium chinense	1
alangium lamarckii	1
alangium salviifolium	4
alaria esculenta	2
alaria fistulosa	2
alaria marginata	3
alaria sp	19
albatrellus confluens	5
albizia adianthifolia	5
albizia amara	3
albizia julibrissin	26
albizia lebbeck	92
albizzia procera	4
albonectria rigidiuscula	2
albugo candida	40
albugo occidentalis	7
albugo tragopogonis	1
alburnus alburnus	1
alcaligenes aquatilis	1
alcaligenes faecalis	430
alcaligenes marshallii	3
alcaligenes sp	433
alcaligenes xylosoxidans	64
alcanivorax borkumensis	28
alcanivorax jadensis	4
alcanivorax sp	1
alcea rosea	4
alcelaphine herpesvirus	1
alces alces	7
alchemilla glabra	1
alchemilla mollis	11
alchemilla sp	1
alchemilla vulgaris	81
alchemilla xanthochlora	1
alchornea cordifolia	12
alchornea laxiflora	4
alcolapia grahami	11
aldrichina grahami	1
alectoria nigricans	6
alectra sessiliflora	1
alectra vogelii	3
aleuria aurantia	138
aleurites fordi	8
aleurites moluccana	18
aleurocanthus spiniferus	3
aleurocanthus woglumi	5
aleurodes brassicae	2
aleurodes proletella	1
aleuroglyphus ovatus	6
aleurothrixus floccosus	1
alexandrium acatenella	3
alexandrium angustitabulatum	3
alexandrium catenella	3
alexandrium cohorticula	3
alexandrium fundyense	5
alexandrium hiranoi	3
alexandrium minitum	2
alexandrium minutum	9
alexandrium monilatum	3
alexandrium ostenfeldii	6
alexandrium sp	1
alexandrium tamarense	10
alexandrium tamiyavanichi	3
aleyrodes proletella	2
algibacter sp	14
alhagi graecorum	1
alicyclobacillus acidiphilus	4
alicyclobacillus acidocaldarius	157
alicyclobacillus acidoterrestris	53
alicyclobacillus cycloheptanicus	7
alicyclobacillus disulfidooxidans	1
alicyclobacillus disulfidooxydans	9
alicyclobacillus herbarius	4
alicyclobacillus hesperidum	2
alicyclobacillus pohliae	219
alicyclobacillus sendaiensis	4
alicyclobacillus sp	61
alicyclobacillus tolerans	1
aliivibrio salmonicida	3
alilepus wilson	1
alishewanella sp	2
alisma canaliculatum	7
alisma lanceolatum	1
alisma plantago	11
alisma plantago-aquatica	42
alistipes putredinis	15
alitta virens	3
alium sp	1
alkalilactibacillus ikkense	2
alkalilimnicola ehrlichii	1
alkaliphilus metalliredigens	5
alkaliphilus oremlandii	5
alkanna tinctoria	12
allacompsus separator	3
allanblackia floribunda	4
allanblackia gabonensis	1
allanblackia monticola	8
alle alle	4
allenopithecus nigroviridis	1
alliaria petiolata	4
alligator mississippiensis	17
alligator sinensis	3
allium acutiflorum	92
allium ascalonicum	13
allium cepa	322
allium christophii	1
allium decipiens	5
allium ericetorum	1
allium fistulosum	75
allium galanthum	1
allium gomphrenoides	4
allium lusitanicum	2
allium neapolitanum	1
allium nutans	1
allium oschaninii	1
allium pendulinum	3
allium roylei	17
allium sativum	666
allium schoenoprasum	30
allium scorodoprasum	1
allium sp	15
allium species	61
allium sphaerocephalon	1
allium thunbergii	3
allium tuberosum	50
allium ursinum	39
allium victoralis	1
allium vineale	22
allium wakegi	8
allocasuarina fraseriana	2
allochromatium vinosum	45
alloispermum scabrum	14
allolobophora caliginosa	12
allometabenedeniella orbicularis	2
allometabenedeniella plataxi	1
allophyllum glutinosum	2
allophylus cominia	1
alloscardovia omnicolens	13
alnus acuminata	29
alnus firma	6
alnus glutinosa	13
alnus incana	3
alnus japonica	31
alnus maritima	1
alnus pendula	2
alnus rhombifolia	2
alnus rubra	2
alnus sieboldiana	3
alnus species	2
alnus viridis	3
aloÃ« vera	1
alocasia macrorrhizos	2
aloe africana	4
aloe arborescens	47
aloe barberae	1
aloe cremnophila	17
aloe dichotoma	3
aloe ferox	70
aloe maculata	20
aloe percrassa	1
aloe perfoliata	1
aloe perryi	2
aloe socotrina	4
aloe sp	1
aloe spp	15
aloe striatula	1
aloe succotrina	1
aloe vera	7322
alopecurus arundinaceus	3
alopecurus japonicus	2
alopecurus myosuroides	64
alopecurus pratensis	4
alopecurus species	8
alopias sp	2
alopias vulpinus	6
alopteris scoparia	1
alosa aestivalis	4
alouatta seniculus	1
aloysia citrodora	10
aloysia dodsoniorum	1
aloysia gratissima	1
aloysia macrostachya	1
aloysia triphylla	36
aloysia wrightii	1
alphitobius diaperinus	6
alpina purpurata	1
alpinia galanga	89
alpinia japonica	1
alpinia katsumadai	13
alpinia officinarum	54
alpinia oxyphylla	6
alpinia uraiensis	2
alpinia zerumbet	20
alseodaphne perakensis	6
alsophila pometaria	3
alsophila tricolor	1
alstonia boonei	2
alstonia scholaris	23
alternanthera maritima	1
alternanthera philoxeroides	9
alternanthera picnantha	35
alternanthera pungens	3
alternanthera tenella	2
alternaria alternata	256
alternaria arborescens	4
alternaria arbusti	1
alternaria bataticola	3
alternaria blumeae	1
alternaria brassicae	42
alternaria brassicicola	86
alternaria carotiincultae	1
alternaria cassiae	37
alternaria citri	27
alternaria crassa	5
alternaria cucumerina	5
alternaria dauci	6
alternaria dianthicola	2
alternaria euphorbiicola	13
alternaria gaisen	1
alternaria helianthinficiens	1
alternaria japonica	4
alternaria kikuchiana	12
alternaria longipes	8
alternaria mali	17
alternaria maritima	3
alternaria padwickii	3
alternaria panax	3
alternaria petroselini	1
alternaria porri	6
alternaria protenta	6
alternaria radicina	1
alternaria raphani	4
alternaria selini	1
alternaria smyrnii	1
alternaria solani	120
alternaria solanii	1
alternaria sp	63
alternaria steviae	3
alternaria tabacina	1
alternaria tagetica	6
alternaria triticina	2
alternaria zinniae	7
alternariaster helianthi	8
alteromonas agarilytica	2
alteromonas infernus	3
alteromonas macleodii	5
alteromonas sp	54
alteromonas thalassomethanolica	8
althae officinalis	2
althaea officinalis	67
aluterus scriptus	1
alyogyne hakeifolia	2
alyogyne huegelii	1
alysicarpus ovalifolius	1
alysicarpus sp	2
alyssoides utriculata	2
alyssum corsicum	20
alyssum lesbiacum	18
alyssum montanum	4
alyssum murale	48
alyssum pinto	2
alyssum serpyllifolium	36
alyssum tenium	15
alyxia rubricaulis	1
alyxia stellata	3
amana edulis	4
amanita caesarea	2
amanita citrina	3
amanita muscaria	22
amanita pantherina	1
amanita phalloides	1
amanita porphyria	1
amanita regalis	13
amanita sp	12
amanita verna	3
amaranthus albus	4
amaranthus blitoides	8
amaranthus blitum	4
amaranthus caudatus	36
amaranthus cruentus	5
amaranthus hybridus	21
amaranthus hypochondriacus	35
amaranthus mangostanus	3
amaranthus oleraceus	2
amaranthus palmeri	11
amaranthus powellii	6
amaranthus quitensis	3
amaranthus retroflexus	60
amaranthus rudis	10
amaranthus salicifolius	2
amaranthus sp	2
amaranthus species	5
amaranthus spinosa	4
amaranthus spinosus	9
amaranthus tricolor	7
amaranthus tuberculatus	11
amaranthus viridis	8
amarantus caudatus	5
amarantus lividus	2
amastra cylindrical	61
amauroascus aureus	2
amauroderma sp	4
ambassis ambassis	4
ambassis buruensis	4
ambassis dussumieri	2
ambassis interrupta	2
ambassis miops	8
amberboa moschata	1
ambloplites rupestris	5
amblyceps foratum	2
amblycirrhitus pinos	1
amblygaster postera	1
amblygaster sirm	12
amblyglyphidodon curacao	1
amblyomma americanum	33
amblyomma cajennense	6
amblyomma compression	45
amblyomma sparsum	2
amblyomma variegatum	14
amblyrhynchichthys truncatus	1
amblyseius andersoni	14
amblyseius californicus	2
amblyseius cucumeris	15
amblyseius fallacis	2
amblyseius largoensis	14
amblyseius ovalis	2
amblyseius stipulatus	2
amblyseius swirskii	37
ambrosia artemesiifolia	9
ambrosia artemisia	1
ambrosia artimisiifolia	2
ambrosia chamissonis	1
ambrosia polystachya	52
ambrosia sp	15
ambrosia trifida	13
ambrosiozyma cicatricosa	7
ambrosiozyma monospora	21
ambrosiozyma philentoma	5
ambylomma variegatum	2
ambystoma mexicanum	3
ambystoma talpoideum	6
amelanchier alnifolia	11
amelanchier arborea	4
amelanchier asiatica	4
amelanchier grandiflora	1
amelanchier laevis	13
amelanchier ovalis	8
amelanchier pumila	1
amelanchier species	4
amelanchier spicata	3
americamysis bahia	7
amerosporium atrum	11
amestra brassica	2
amidostomum fulicae	3
aminobacter aganoensis	2
aminobacter aminovorans	2
aminobacter niigataensis	3
aminomonas aminovorus	2
amitermes floridensis	3
ammania coccinea	2
ammannia auriculata	2
ammi majus	6
ammi visnaga	30
ammodytes ammodytes	4
ammodytes hexapterus	5
ammodytes tobianus	5
ammonia sulcata	1
ammonifex degensii	2
ammophila arenaria	2
ammophila breviligulata	2
ammophila champlainensis	2
amoeba coli	5
amoeba hartmanni	5
amoeba histolytica	5
amoeba spp	3
amomum argenteum	8
amomum baillonii	3
amomum compactum	35
amomum subulatum	5
amomum villosum	59
amoora rohituka	2
amorpha californica	2
amorpha sp	10
amorphophallus konjac	34
amorphophallus muelleri	3
amorphophallus paeoniifolius	25
amorphophallus titanum	1
amorphophalus konjac	1
amorphotheca resinae	40
ampelomyces quisqualis	22
ampelomyces sp	4
ampelopsis aconitifolia	9
ampelopsis bodinieri	5
ampelopsis brevipedunculata	22
ampelopsis cantoniensis	4
ampelopsis chaffanjonii	4
ampelopsis delavayana	5
ampelopsis grossedentata	5
ampelopsis humulifolia	5
ampelopsis japonica	13
ampelopsis megalophylla	5
amphiachyris amoena	1
amphibacillus xylanus	13
amphicyrtoceras tantalum	1
amphidinium carterae	4
amphidinium sp	11
amphilogia gyrosa	1
amphilophus macracanthus	1
amphimallon majalis	16
amphimedon chloros	2
amphimedon compressa	2
amphimedon erina	2
amphimedon viridis	2
amphimeloides bolus	2
amphipogon amphopogonoides	2
amphiprion clarkii	5
amphiprion ephippium	4
amphiprion leucokranos	4
amphiprion ocellaris	2
amphiprion percula	4
amphiprion polymnus	2
amphiprion rubrocinctus	2
amphiprion sebae	4
amphipterygium adstringens	14
amphiroa ephedraea	1
amphisolenia astragalus	3
amphiuma tridactylum	6
amphobotrys ricini	3
amphora delicatissima	4
amphora sp	11
amphorophora idaei	2
amsacta moorei	18
amsacta moorei entomopoxvirus	46
amsinckia intermedia	5
amsonia orientalis	1
amycolatopsis alba	8
amycolatopsis azurea	8
amycolatopsis coloradensis	8
amycolatopsis fastidiosa	8
amycolatopsis lactamdurans	20
amycolatopsis lurida	8
amycolatopsis mediterranei	170
amycolatopsis methanolica	6
amycolatopsis orientalis	244
amycolatopsis sp	81
amycolatopsis sulphurea	4
amyelois transitella	11
amygdalus sp	2
amyloodinium ocellatum	1
amylostereum areolatum	11
amylostereum chailletii	1
amynthas corticis	1
amynthas diffringens	1
amyris balsamifera	8
anabaena catenula	3
anabaena circinalis	3
anabaena cylindrica	10
anabaena flos	21
anabaena flos-aquae	13
anabaena laxa	2
anabaena marina	1
anabaena planctonica	1
anabaena sp	65
anabaenopsis sp	2
anabas testudineus	6
anabasis aphylla	9
anabrus simplex	2
anacaena att	1
anacardium occidentale	53
anacardium orientale	21
anacraga ria	1
anacroneuria pareja	2
anacyclus pyrethrum	20
anacystis nidulans	131
anadara ovalis	1
anadenanthera colubrina	4
anaerobic cocci	40
anaerobiospirillum sp	5
anaerobiospirillum succiniciproducens	55
anaerobiospirillum succiniproducens	5
anaerobiospirillum thomasii	2
anaerococcus hydrogenalis	5
anaerococcus lactolyticus	1
anaerococcus octavius	5
anaerococcus prevotii	38
anaerococcus sp	1
anaerococcus tetradius	1
anaerococcus vaginalis	1
anaeromyces elegans	2
anaeromyces mucronatus	2
anaeromyxobacter dehalogenans	3
anaeromyxobacter sp	5
anaerostipes caccae	19
anaerovibrio lipolyticus	2
anagallis arvensis	19
anagrapha falcifera	24
anagrus atomus	13
analipus japonicus	1
ananas comosus	120
ananas lucidus	10
anaphalis margaritacea	1
anaplasma bovis	46
anaplasma centrale	60
anaplasma marginale	306
anaplasma ovis	4
anaplasma phagocytophila	57
anaplasma phagocytophilum	284
anaplasma platys	191
anaplasma sp	18
anarhichas lupus	12
anarhichas minor	2
anarsia lineatella	25
anas acuta	2
anas bahamensis	2
anas clypeata	2
anas platyrhyncha	1
anas platyrhynchos	17
anas querquedula	2
anas rubripes	58
anas sp	1
anasa tristis	7
anastatica hierochuntica	2
anastrepha ludens	9
anastrepha obliqua	3
anastrepha spp	2
anastrepha sus	2
anastrepha suspensa	10
anax imperator	3
anchiale metadata	2
anchusa arvensis	1
anchusa officinalis	10
anchusa strigosa	2
ancistrocladus abbreviatus	1
ancistrocladus korupensis	2
ancistrocoma myae	3
ancistrocoma pelseneeri	3
ancistrum mytili	3
ancylobacter aquaticus	16
ancylobacter sp	2
ancylostoma brasiliense	2
ancylostoma braziliense	10
ancylostoma caninum	114
ancylostoma canium	13
ancylostoma ceylanicum	82
ancylostoma duodenale	113
ancylostoma pluridentatum	1
ancylostoma tubaeforme	9
andira inermis	4
andrena verticalis	1
androctonus australis	52
androctonus bicolor	39
andrographis pan	2
andrographis paniculata	263
andropogon chinensis	1
andropogon gerardii	4
andropogon hallii	4
andropogon muricatus	1
andropogon schirensis	1
andropogon schoenanthus	1
andropogon scoparius	3
andropogon squarrosus	2
androsace umbellata	6
anemarrhena asphodeloides	139
anemone altaica	5
anemone chinensis	1
anemone hepatica	15
anemone hupehensis	14
anemone japonica	2
anemone nemorosa	13
anemone pratensis	7
anemone raddeana	18
anemonia majano	14
anemonia sulcata	33
anemonia viridis	4
anemopsis californica	8
anethum graveolens	67
anethum sowa	12
aneurinibacillus aneurinilyticus	9
aneurinibacillus danicus	1
aneurinibacillus sp	21
angelica acutiloba	40
angelica anomala	1
angelica archangelica	88
angelica atropurpurea	1
angelica brevicaulis	3
angelica dahurica	45
angelica decursiva	3
angelica formosana	2
angelica genuflexa	1
angelica gigantis	1
angelica gigas	70
angelica grosseserrata	1
angelica inaequalis	1
angelica japonica	2
angelica keiskei	126
angelica kiusiana	1
angelica koreana	8
angelica lucida	1
angelica megaphylla	1
angelica officinalis	4
angelica polyclada	3
angelica polymorpha	18
angelica porphyrocaulis	2
angelica pubescens	70
angelica refracta	1
angelica shikokiana	1
angelica sinensis	249
angelica sp	1
angelica species	4
angelica sylvestris	3
angelica tenuissima	11
angelica ubatakensis	1
angelica ursina	1
angelica utilis	4
angiostrongylus cantonensis	4
angiostrongylus cantonesis	2
angiostrongylus cos	1
anguilla anguilla	25
anguilla australis	1
anguilla bengalensis	12
anguilla bicolor	6
anguilla celebesensis	4
anguilla japonica	10
anguilla malgumora	2
anguilla rostrata	4
anguilla sp	4
anguillulina tumifaciens	1
anguina agrostis	4
anguina sp	2
anguina tritici	11
anguina wevelli	5
anguloa clowesii	6
anhalonium lewinii	8
ania grandiflora	2
ania panamensis	2
ania rostrata	4
aniba coto	2
aniba parviflora	5
aniba rosaeodora	14
anicum maximum	9
anigozanthos bicolor	2
anigozanthos humilis	2
anigozanthos manglesii	1
anigozanthos rufus	1
anilocra dimidiate	1
anilocra physodes	10
anisakis pegreffii	1
anisakis simplex	4
anisakis sp	5
anisodontea capensis	2
anisodus acutangulus	2
anisodus tanguticus	1
anisomeles indica	53
anisomeles malabarica	3
anisopappus chinensis	1
anisopappus davyi	1
anisota senatoria	4
anisotes trisulcus	4
anisotremus virginicus	1
anisus vortex	6
ankistrodesmus falcatus	5
ankylostoma caninum	1
ankylostoma duodenale	2
annona cherimola	4
annona cherimolia	6
annona densicoma	1
annona macroprophyllata	2
annona montana	1
annona muricata	58
annona reticulata	10
annona senegalensis	10
annona squamosa	60
annuum minimum	2
anobium punctatum	5
anoda cristata	3
anodonta woodiana	2
anodontostoma thailandiae	4
anoectochilus formosanus	16
anogeissus latifolia	7
anogeissus leiocarpus	51
anolis alumina	2
anoma moringa	4
anomala cuprea	3
anomala dubia	4
anomala orientalis	2
anomala rufocuprea	3
anomalops katoptron	4
anomianthus dulcis	1
anomis flava	2
anona glabra	1
anona squamosa	6
anopheles albimanus	51
anopheles aquasalis	1
anopheles arabiensis	3
anopheles atropos	8
anopheles crucians	21
anopheles cruzi	1
anopheles darlingi	1
anopheles dirus	3
anopheles freeborni	4
anopheles funestus	2
anopheles gambiae	253
anopheles gamblae	3
anopheles garnbiae	1
anopheles hyrcanus	2
anopheles maculipennis	3
anopheles punctipennis	4
anopheles quadrimaculatus	42
anopheles sinensis	2
anopheles sp	22
anopheles spp	40
anopheles stephansi	3
anopheles stephensi	28
anopheles walkeri	8
anophryoides haemophila	3
anoplocephala perfoliata	32
anoplognathus porosus	3
anoplophora malasiaca	2
anoplopoma fimbria	1
anoplotrupes stercorosus	3
anoxybacillus contaminans	2
anoxybacillus flavithermus	13
anoxybacillus gonensis	7
anoxybacillus kamchatkensis	7
ans microcarpa	4
anser anser	2
anser erythropus	2
antarctic yeast	1
antennaria dioica	2
antennaria linearifolia	2
antennularia variability	4
anthelia glauca	1
anthema grandiflora	2
anthemis carpatica	2
anthemis species	4
anthemum cinerariae	1
anthene miya	1
antheraea assama	4
antheraea pernyi	5
antheraea pernyi nucleopolyhedrovirus	4
antheraea yamamai	23
anthericum ramosum	2
anthes tuberosa	3
anthocleista grandiflora	23
anthomonas amaranthi	1
anthonomus grandis	36
anthonomus quadrigibbus	3
anthonomus sine	6
anthonomus spp	31
anthonomus vis	1
anthophysa vegetans	2
anthopleura artemisia	2
anthopleura sola	6
anthopleura sp	1
anthopsis deltoidea	15
anthoxanthum odoratum	8
anthozoa sp	10
anthrenus flavipes	2
anthriscus cerefolium	6
anthriscus sylvestris	5
anthurium &#215;hortulanum	3
anthurium andraeanum	19
anthurium grande	3
anthurium palmatum	3
anthurium schlechtendalii	3
anthurium versicolor	1
anthyllis grandi	1
anthyllis sp	1
anthyllis vulneraria	1
anticarsia gemmatalis	64
antidesma membranaceum	15
antigonon leptopus	5
antilope cervicapra	2
antirrhinum majus	39
antitrichia californica	2
antitrogus morbillosus	3
antitrogus parvulus	3
antrocaryon micraster	3
antrodia albida	5
antrodia camphorata	286
antrodia cinnamomea	21
antrodia heteromorpha	4
antrodia ramentacea	4
antrodia salmonea	4
antrodia serialis	1
antrodia sinuosa	4
antrodia xantha	4
anyperodon leucogrammicus	7
aonchotheca philippinensis	2
aonidiella auranti	1
aonidiella citrina	17
aotus lemurinus	1
aotus trivirgatus	13
aotus vociferans	1
apalone spinifera	1
apanteles flavatus	1
apanteles pir	1
apera spica-venti	24
aphalium cheiranthi	1
aphanamixis polystachya	14
aphanes arvensis	4
aphanius iberus	1
aphanizomenon flos-aquae	85
aphanizomenon gracile	1
aphanizomenon sp	4
aphanoascus fulvescens	4
aphanoascus keratinophilus	39
aphanocapsa delicatissima	8
aphanocapsa grevillei	2
aphanocapsa hyalina	4
aphanocapsa sp	16
aphanocladium album	4
aphanomyces astaci	3
aphanomyces cochlioides	73
aphanomyces euteiches	9
aphanomyces invadans	3
aphanomyces sp	5
aphanothece elabens	6
aphanothece halophytica	1
aphanothece nidulans	3
aphanothece sacrum	3
aphanothece sp	22
aphanurus stossichi	1
aphanus raphani	1
aphelandra squarrosa	2
aphelenchoides besseyi	8
aphelenchoides fragariae	9
aphelenchoides ritzemabosi	6
aphelinus abdominalis	3
aphelinus thomsoni	2
aphidius avenae	2
aphidius avenaphis	2
aphidius colemani	3
aphidius eadyi	2
aphidius ervi	4
aphidius matricariae	1
aphidius nigripes	2
aphidius rhopalosiphi	2
aphidius setiger	2
aphidius smithi	2
aphidius urticae	2
aphidius uzbekistanicus	3
aphidoletes aphidimyza	1
aphis craccivora	10
aphis fabae	30
aphis glycines	131
aphis gossipyii	1
aphis gossypii	78
aphis pomi	9
aphis spiraecola	8
aphodius porous	16
aphyosemion alpha	1
apion stabile	1
apios americana	7
apiosordaria jamaicensis	16
apiospora montagnei	1
apis alba	1
apis cerana	5
apis dorsata	1
apis florae	1
apis mellifera	113
apis millifera	3
apis var	2
apistogramma ocellatus	1
apium graveolens	200
apium inundatum	1
apium nodiflorum	1
apium repens	1
aplanochytrium haliotidis	3
aplidium albicans	5
aplidium cyaneum	3
aplocheilus panchax	2
aploneura lentisci	2
aplysia californica	16
aplysia dactylomela	2
aplysina cavernicola	3
aplysina fulva	5
apocynum androsaemifolium	26
apocynum cannabinum	15
apocynum sp	15
apocynum venetum	11
apodemus sylvaticus	1
apogon ellioti	12
apogon hyalosoma	2
apogon maculatus	1
apogon sp	4
aponogeton boivinianus	3
aponogeton longiplumulosus	3
aponogeton rigidifolius	3
apophysomyces elegans	14
apostegania prosthesis	1
apostichopus japonicus	5
apriona pascoei	2
apristurus sp	2
aptenia cordifolia	2
apteronotus albifrons	6
apteronotus leptorhynchus	1
aquaspirillum itersonii	2
aquaspirillum serpens	9
aquicella siphonis	1
aquifex aeolicus	234
aquifex pyrophilus	20
aquila chrysaetos	1
aquilaria agallocha	17
aquilaria bancana	5
aquilaria beccariana	1
aquilaria crassna	5
aquilaria malaccensis	5
aquilegia flabellata	2
aquilegia sp	1
aquilegia vulgaris	6
aquincola tertiaricarbonis	2
arabidopsis halleri	4
arabidopsis thaliana	3884
arabis allionii	1
arabis caucasica	2
arabis ferdinandi-coburgi	1
arabis flagellosa	28
arachis hypogaea	343
arachis hypogeae	3
arachis sp	59
arachniotus flavoluteus	2
arachnocampa luminosa	1
arachnomyces minimus	3
araecerus fasciculatus	3
aralia atropurpurea	2
aralia continentalis	8
aralia cordata	24
aralia elata	30
aralia henryi	3
araneus diadematus	14
aranicola proteolyticus	37
arapaima gigas	2
araucaria angustifolia	4
araucaria araucana	1
araucaria columnaris	1
araucaria cunninghami	2
araucaria cunninghamii	4
araucaria heterophylla	1
araucaria luxurians	1
arbacia lixula	1
arbacia punctulata	2
arbutus menziesii	1
arbutus unedo	9
arcanobacterium haemolyticum	39
arcanobacterium pyogenes	131
arceuthobium americanum	6
archachatina degneri	1
archachatina marginata	3
archachatina ventricosa	1
archaeoglobus fulgidus	201
archaeoglobus profundus	2
archaeoglobus veneficus	4
archangelica officinalis	3
archangium gephyra	5
archasia belfragei	1
archips argyrospila	7
archips argyrospilus	1
archips breviplicana	2
archips breviplicanus	4
archips podana	2
archips podanus	1
archips rosana	7
archosargus probatocephalus	6
arcobacter butzleri	37
arcobacter cryaerophilus	1
arcobacter nitrofigilis	2
arcobacter sp	1
arctica islandica	7
arctium lappa	128
arctium minus	3
arctostaphylos patula	2
arctostaphylos sp	4
arctostaphylos uva	97
arctostaphylos uva-ursi	116
arctostaphylos viscida	3
arctotheca calendula	2
arda fistulosa	6
ardisia crenata	3
ardisia crispa	6
ardisia elliptica	21
ardisia japonica	4
areca catechu	143
arenaria montana	2
arenicola defodiens	2
arenicola marina	37
argania spinosa	143
argas monolakensis	3
argemone mexicana	151
argemone ochroleuca	3
argemone sp	1
argentina silus	4
argiope aurantia	10
argiope trifasciata	4
argocoffeopsis rupestris	1
argopecten gibbus	1
argopecten irradians	4
argopecten purpuratus	1
argopecten ventricosus	1
argophyllum grunowii	1
argophyllum laxum	1
argulus indicus	1
argulus japonicus	1
argulus sp	1
argyranthemum foeniculaceum	10
argyranthemum frutescens	45
argyresthia conjugella	6
argyrolobium roseum	16
argyrosomus regius	3
argyrotaenia velutinana	2
arhopala xenon	8
aria adscendens	1
aria borneensis	3
aria infra	2
aria maritima	1
[truncated: 23,497 more rows]

## Sheet: S3.2 Claims Publications
Table S3.2 Publication Numbers for Species in Claims
Publication Id	Occurrences in Claims (SUM)					Note: Publication Numbers for Species Appearing in Patent Claims.
WO2001022934A2	1					Note that in some cases it is difficult to demarcate the boundary between the Description and Claims section of patent documents. For this reason numbers are
WO2008129060A2	1					approximate pending further methodological refinement.
WO2008104559A1	1
WO2010026218A1	1
US2010267822A1	1
US2009162453A1	1
EP1913815A1	1
WO2010110647A1	1
US2010209410A1	1
WO2009037242A2	1
WO2010110646A1	1
US2010088777A1	1
EP1604029B1	1
EP2100505A1	1
US2010093691A1	1
WO2008095870A2	1
US7678768B2	1
WO2008056151A1	1
US2009158462A1	1
WO2010046387A2	1
WO2006100241A2	1
US2010256054A1	1
US2010279929A1	1
US2009075894A1	1
US2009214509A1	1
US2010256052A1	1
US2010256053A1	1
US2010267625A1	1
WO2005083093A2	1
EP2239331A1	1
WO2010104908A1	1
US2010120879A1	1
WO2010025870A1	1
US7378499B2	1
US2006241044A1	1
US7557080B2	1
US2006241043A1	1
US7790846B2	1
WO1995016041A1	1
WO2005066202A2	1
US2006228751A1	1
US7767424B2	1
US2005123940A1	1
US2010323887A1	1
US6667427B1	1
US2008172765A1	1
WO2001012801A2	1
WO2001034818A2	1
WO2001034819A2	1
US7345229B1	1
US5578702A	1
WO2006000319A2	1
WO2010042330A2	1
US6251656B1	1
US6617498B1	1
EP2204094A1	1
US2010204048A1	1
EP2039771A2	1
EP2039770A2	1
US2008200415A1	1
US7834250B2	1
US2005166287A1	1
US6891085B2	1
US2003028920A1	1
US7196245B2	1
US2008090294A1	1
WO2002086072A2	1
EP2039772A2	1
US2010190647A1	1
US7838295B2	1
WO2010077922A1	1
US2010296963A1	1
US2010130565A1	1
WO2009037253A2	1
WO2009090181A2	1
WO2010094728A1	1
WO2009132779A1	1
WO2005028651A1	1
WO2009074156A1	1
WO2010060982A2	1
US7601887B2	1
WO2010075994A1	1
US2007204368A1	1
WO2010086095A1	1
WO2001078511A1	1
US2004073971A1	1
US2003185813A1	1
US2010081183A1	1
WO2001033966A2	1
WO2002019824A1	1
US2010197556A1	1
WO2010048191A1	1
US2009311755A1	1
US7608689B2	1
US2007009900A1	1
US2007009901A1	1
US2007009902A1	1
US2007009903A1	1
US2007009904A1	1
US2007009905A1	1
US2007009906A1	1
US2007031852A1	1
US7378258B2	1
US7378514B2	1
US7442523B2	1
US2006005279A1	1
US2008206815A1	1
US7741466B2	1
US2008003645A1	1
US7534594B2	1
US5976564A	1
WO2010145999A2	1
WO2010146029A2	1
WO2010146031A2	1
WO2010146006A2	1
WO2010146032A2	1
US2009275086A1	1
US2002040483A1	1
US2009238805A1	1
WO2009048885A2	1
WO2009103808A2	1
US2007183978A1	1
US2006014808A1	1
US2003149090A1	1
US7659097B2	1
US2002121046A1	1
US2008201805A1	1
WO2010120939A2	1
WO2010138971A1	1
US2011016586A1	1
US7820184B2	1
WO2007019442A2	1
US2004067905A1	1
US2009180987A1	1
WO1997034910A1	1
WO2004046129A2	1
EP2230310A1	1
US2010143971A1	1
US2010263092A1	1
US7771983B2	1
WO2010065830A1	1
WO2003039418A1	1
WO2007056556A2	1
US2004198659A1	1
US2010122380A1	1
WO2008125362A1	1
WO2010088387A1	1
US2002127634A1	1
WO2006014899A2	1
WO2010053838A1	1
WO2010065448A1	1
EP2199398A1	1
US2003190638A1	1
US2003212026A1	1
US2005063994A1	1
US2006172960A1	1
US2009275104A1	1
US2010031399A1	1
US2010031400A1	1
US2010281582A1	1
US7494798B2	1
US2005282159A1	1
US2011010805A1	1
WO2010014706A1	1
WO2010126772A1	1
US7763266B2	1
WO2010014880A1	1
WO2010088463A2	1
WO2010108616A1	1
WO2001018061A2	1
WO2008010188A2	1
WO2010069763A2	1
EP0120392A2	1
EP2039248A1	1
US2009280544A1	1
US2010299788A1	1
WO2005094353A2	1
US2005169935A1	1
US2009241218A1	1
US2010306881A1	1
US7041814B1	1
WO1996019112A1	1
WO2008062996A1	1
US2010209980A1	1
WO2001046423A2	1
US2008293676A1	1
US2009019608A1	1
WO2009039951A2	1
WO2009147205A2	1
EP2020179A1	1
EP2090170A1	1
US2010137373A1	1
US2005202477A1	1
US2010299789A1	1
US2010317059A1	1
WO2009018930A1	1
US2005202476A1	1
US2010240095A1	1
WO2008152091A2	1
EP1198575B1	1
WO1994010846A1	1
WO2008008766A2	1
WO2009085859A2	1
WO2009085864A2	1
WO2009100822A1	1
US2004077500A1	1
US2008145349A1	1
WO2010147877A1	1
EP1380209A1	1
US2009093021A1	1
US2009264290A1	1
WO2005010040A1	1
WO2008148131A1	1
WO2010147879A1	1
WO2004016772A1	1
WO2006136538A1	1
WO2009135613A1	1
US2009307804A1	1
US2010203615A1	1
WO2003092615A2	1
WO2006008109A2	1
US2002041866A1	1
US2009148903A1	1
US7741074B2	1
WO2010074955A1	1
EP0022964A2	1
EP0242502A2	1
US2010251423A1	1
WO2009012909A2	1
WO2009073723A1	1
EP1450855B1	1
WO2002038596A1	1
EP2025335A1	1
WO2009127671A1	1
US2006029558A1	1
US2006002927A1	1
US2010047266A1	1
US7365186B2	1
WO2006082237A1	1
WO2010068650A1	1
US2004161757A1	1
WO2008095916A1	1
WO2010063637A1	1
WO2010120452A1	1
WO2007082057A2	1
WO2008094200A2	1
WO2009013225A2	1
US2008081056A1	1
WO2009065912A2	1
US2009151026A1	1
WO2009021622A1	1
WO2010068800A1	1
US2010043105A1	1
US7332470B2	1
US7851193B2	1
WO1990015157A1	1
US2004229802A1	1
US5401631A	1
WO2002048321A2	1
WO2008059048A1	1
US2008226682A1	1
US2010263091A1	1
WO2009111337A1	1
WO2009132008A2	1
WO2010074972A1	1
WO2010077775A1	1
WO2008112707A1	1
EP2210952A1	1
US2010256037A1	1
US2011014219A1	1
US2011014652A1	1
WO2004091436A2	1
WO2009042846A1	1
US2010209986A1	1
US7518034B2	1
US7527801B2	1
US2007048855A1	1
US2009081746A1	1
US2010120654A1	1
US7553653B2	1
US7855172B2	1
WO2009126843A2	1
EP1476562B1	1
US2003172404A1	1
US2005026162A1	1
US2006218671A1	1
US7220565B2	1
WO2007075179A2	1
US2008289067A1	1
US2011014707A1	1
US7824884B2	1
WO2010080493A2	1
US6309872B1	1
WO2006116682A2	1
US2009105077A1	1
US2010093046A1	1
US5212086A	1
US7244599B2	1
WO1995013382A1	1
US6720014B1	1
EP1836299B1	1
EP1739178B1	1
US5817502A	1
US7220418B1	1
EP1194554B1	1
US2007122427A1	1
US7041490B1	1
WO2000052171A1	1
WO2001002570A1	1
WO2005081905A2	1
WO2006124676A1	1
WO2010088447A1	1
US2006211752A1	1
US2007110723A1	1
US2008168572A1	1
US7847156B2	1
WO2009023055A2	1
US2003148482A1	1
US2004266719A1	1
US2005171064A1	1
US2005287167A1	1
US2006292647A1	1
US2008112928A1	1
US2008230399A1	1
US7622125B2	1
WO2006048344A1	1
WO2009117975A1	1
EP1029925A1	1
EP1614746A1	1
US2004023266A1	1
US2004176369A1	1
US2009181116A1	1
US5662898A	1
US5679560A	1
WO2002046429A2	1
US2006156427A1	1
US2010303961A1	1
US5589623A	1
US7731978B2	1
WO2006060663A2	1
WO2006078318A2	1
EP1114147B1	1
US2003207271A1	1
US2006165716A1	1
US2009317420A1	1
US5639949A	1
US6118050A	1
US6855533B2	1
US6951749B1	1
US7091002B2	1
US7351739B2	1
WO2007003660A1	1
EP1846442B1	1
US2010083392A1	1
US2010261942A1	1
US5723759A	1
WO2006050291A1	1
US2001014328A1	1
US2006263792A1	1
US5643774A	1
US6576455B1	1
WO2002037964A1	1
WO2010142702A1	1
EP1925678A1	1
EP1925678B1	1
US2003147902A1	1
US2006156437A1	1
US7368271B2	1
US7682615B2	1
WO2002081711A1	1
WO2007141278A2	1
EP0736252A2	1
EP2221366A1	1
EP2260707A2	1
US2005277609A1	1
US2008274499A1	1
US2010129305A1	1
US2010273198A1	1
US6033891A	1
US7662605B2	1
WO1995033380A1	1
WO1997040177A1	1
WO2010008585A2	1
WO2010085660A2	1
EP1580275B1	1
US2004132042A1	1
US2007191248A1	1
US2010227375A1	1
US4404194A	1
US7618658B2	1
WO2003027299A2	1
WO2004007514A1	1
WO2004090142A2	1
US2004005545A1	1
US2005283851A1	1
US2009011462A1	1
US2009203568A1	1
US2010004176A1	1
WO2008059996A2	1
WO2010020645A1	1
US2003166618A1	1
US2004210964A1	1
US2009054335A1	1
US2009305935A1	1
US2010048418A1	1
US2010197592A1	1
US7811598B2	1
WO2006119457A1	1
WO2007087319A2	1
WO2010035142A2	1
WO2010106068A1	1
US2005049410A1	1
US2005142148A1	1
US2007238646A1	1
US2008176801A1	1
US2008248558A1	1
US2009036377A1	1
US2009203030A1	1
US7482432B2	1
US7803391B2	1
WO1997040691A1	1
WO2009158470A2	1
WO2010030833A1	1
EP0045237A1	1
US2004018244A1	1
US2004197917A1	1
US2004216186A1	1
US2008149504A1	1
US2009023654A1	1
US2010137216A1	1
US7579518B2	1
US7647667B2	1
WO2010007169A1	1
EP1871788B1	1
US2005183161A1	1
US7172891B2	1
WO2003077856A2	1
WO2003089598A2	1
WO2009149271A2	1
EP1820864A2	1
US2003185939A1	1
US2003232061A1	1
US2004067569A1	1
US2004209365A1	1
US2006110797A1	1
US5871902A	1
US7033811B2	1
US7241463B2	1
US7608450B2	1
WO2005038032A1	1
WO2008112729A2	1
WO2010002993A1	1
EP1172440A1	1
US2003104361A1	1
US2004210965A1	1
US2011023162A1	1
US7704720B2	1
WO1996017956A2	1
WO1997040692A1	1
WO2001029222A2	1
WO2003072720A2	1
WO2004074462A2	1
WO2007000584A1	1
WO2009036234A1	1
WO2009076122A1	1
EP1290937A1	1
EP1591019A1	1
EP2087903A1	1
US2003013182A1	1
US2003041513A1	1
US2005214920A1	1
US2010034757A1	1
US2010196968A1	1
US6146869A	1
US6525175B1	1
US6942973B2	1
US7244605B2	1
WO2002079400A2	1
WO2006107761A2	1
WO2009020923A1	1
WO2009073399A2	1
WO2010030790A2	1
WO2010139956A1	1
EP2019115A2	1
US2002006652A1	1
US2002009434A1	1
US2005048619A1	1
US2008233613A1	1
US2009035396A1	1
US2010087379A1	1
US6506585B2	1
US6509181B1	1
US6511835B1	1
US6521434B2	1
US7091003B1	1
US7453024B2	1
WO1998046724A1	1
WO2000056908A2	1
WO2001018180A2	1
WO2001079458A2	1
WO2001079461A2	1
WO2006005751A1	1
WO2007093296A2	1
US2002007052A1	1
US2002009435A1	1
US2002058320A1	1
US2002183506A1	1
US2005037368A1	1
US2005069978A1	1
US2008095890A1	1
US2008120737A1	1
US2008213752A1	1
US2008292686A1	1
US2009307799A1	1
US2010151515A1	1
US6242014B1	1
US6410292B1	1
US6503508B2	1
US6506586B2	1
US7220445B2	1
US7705137B2	1
WO2001079459A2	1
WO2001079462A2	1
WO2001079463A2	1
WO2003038111A2	1
WO2005021585A2	1
WO2010120862A1	1
EP1874926B1	1
US2002072086A1	1
US2003171327A1	1
US2004253702A1	1
US2009035820A1	1
US2009053765A1	1
US2010099146A1	1
US2011014681A1	1
US6410291B1	1
US6939848B2	1
US7413888B2	1
WO2001079460A2	1
WO2001079464A2	1
WO2001079465A2	1
WO2007093295A2	1
WO2007093297A2	1
EP1432442B1	1
US2004209343A1	1
US2006134630A1	1
US2006193843A1	1
US7422878B1	1
EP1188769A2	1
EP1188769B1	1
US2003232779A1	1
US2011020899A1	1
US7531342B2	1
WO2003062409A2	1
WO2004033715A1	1
WO2007146944A2	1
EP1724355A2	1
US2002086308A1	1
US2005036997A1	1
US2009246856A1	1
US6248575B1	1
US7157262B2	1
US7811583B2	1
WO2000050077A1	1
WO2003072719A2	1
WO2009048487A1	1
WO2009048488A1	1
WO2010039778A2	1
EP1157117B1	1
EP2228379A1	1
US2002164753A1	1
US2004014174A1	1
US2010035320A1	1
US6063607A	1
US6090604A	1
US6277612B1	1
US6309869B1	1
US6320103B1	1
US6667169B2	1
US7323187B1	1
WO2000031241A2	1
WO2000041509A2	1
WO2000050606A1	1
WO2006083891A2	1
WO2007093298A1	1
EP1780202A1	1
US2006177921A1	1
US2007143881A1	1
US2008213886A1	1
US6376230B1	1
US7217856B2	1
US7847079B2	1
EP1688535A1	1
US2003143666A1	1
US2004208895A1	1
US2004220199A1	1
US2006115824A1	1
US2008261891A1	1
US2009241221A1	1
US6395529B1	1
US6833490B1	1
US6855526B2	1
US7238481B2	1
WO2000028043A2	1
WO2002000908A2	1
WO2003046195A1	1
WO2005077411A2	1
WO2008134259A1	1
WO2009073709A1	1
US2002094575A1	1
US2003027310A1	1
US2003040450A1	1
US2005266394A1	1
US2006069132A1	1
US2008066205A1	1
US6756220B2	1
US7319013B2	1
US7534595B2	1
US7700838B1	1
WO2004106324A1	1
WO2005103284A2	1
EP0861834A1	1
EP1714544A2	1
US2003005484A1	1
US2004019931A1	1
US2004259181A1	1
US2005147623A1	1
US2005202502A1	1
US2005216968A1	1
US2010274033A1	1
US2010310688A1	1
US5874308A	1
US5998637A	1
US6197953B1	1
US6936438B2	1
US7172887B2	1
WO1997035471A2	1
WO2004035545A2	1
WO2006128865A1	1
WO2010054108A9	1
WO2010108215A1	1
EP2069512B1	1
US2005048635A1	1
US2005244931A1	1
US2005273880A1	1
US2007010416A1	1
US2008131399A1	1
US2010173390A1	1
US2010216141A1	1
US6048715A	1
US6852498B2	1
US7056718B2	1
US7507569B2	1
WO2002022804A2	1
WO2010054108A2	1
US2003148309A1	1
US2004241820A1	1
US7122330B2	1
US7189690B2	1
WO1998041640A1	1
WO2002062768A1	1
WO2005065267A2	1
WO2006097700A1	1
WO2009064777A2	1
WO2009118523A1	1
WO2010139539A1	1
EP1710302A1	1
EP1832599A2	1
EP2208986A1	1
US2001044941A1	1
US2002187530A1	1
US2004191849A1	1
US2005223432A1	1
US2007053932A1	1
US2009062139A1	1
US2009148904A1	1
US2009210958A1	1
US2009325204A1	1
US2010129394A1	1
US2010233742A1	1
US2010305062A1	1
US6043074A	1
US6316262B1	1
US6391619B1	1
US6689589B2	1
US6713666B2	1
US7326549B2	1
US7537923B2	1
US7560263B2	1
US7790433B2	1
US7842479B2	1
EP1710302B1	1
EP1849361A1	1
US2003017477A1	1
US2003180746A1	1
US2006084155A1	1
US2007048775A1	1
US2007292953A1	1
US2009023195A1	1
US2009232788A1	1
US2010093860A1	1
US2010143400A1	1
US2011008856A1	1
US6783941B2	1
US6855525B1	1
US7229804B2	1
US7468244B2	1
WO2002046396A1	1
WO2007124949A1	1
WO2009025760A2	1
WO2009068841A2	1
WO2009158729A2	1
US2007134717A1	1
US2008187984A1	1
US2009221047A1	1
US2010323045A1	1
US6207433B1	1
US6844010B1	1
US7227056B2	1
US7504259B2	1
US7803575B2	1
US2004033523A1	1
US2004137586A1	1
US2007071705A1	1
US2009049565A1	1
US2009098611A1	1
US2010267088A1	1
US5959179A	1
US7297785B2	1
WO2005054186A2	1
EP2193714A1	1
EP2193715A1	1
EP2193716A1	1
EP2193717A1	1
EP2196089A1	1
EP2201839A1	1
EP2204093A1	1
EP2206431A1	1
EP2229814A1	1
US2002123129A1	1
US2009217464A1	1
WO2000022150A2	1
WO2001023580A2	1
WO2004093903A2	1
EP1293562B1	1
EP1422234A2	1
EP1789560B1	1
EP2196088A1	1
US2007207528A1	1
US2010037356A1	1
US6630340B2	1
US7238482B2	1
US7332596B1	1
US7553628B2	1
WO2009111258A2	1
EP1474159B1	1
US2002082571A1	1
US2003162221A1	1
US2005002934A1	1
US2005055780A1	1
US2005208106A1	1
US2005271608A1	1
US2007274973A1	1
US2009047277A1	1
US2009215737A1	1
US2010093043A1	1
US2010212091A1	1
US5723296A	1
US6743773B2	1
US6797010B2	1
US7361736B2	1
US7803589B2	1
WO2005086654A2	1
WO2009021153A2	1
WO2010025455A2	1
EP1124946B1	1
US2002066144A1	1
US2004116359A1	1
US2009117642A1	1
US2009241623A1	1
US2010100987A1	1
US5840771A	1
US7455992B2	1
US7541026B2	1
US7867702B2	1
WO2000075296A1	1
WO2003070974A2	1
WO2009060024A1	1
US2005172359A1	1
US2009247456A1	1
US2009252770A1	1
US2010047891A1	1
US6766613B2	1
US7449311B2	1
US7569377B2	1
US7723090B2	1
US7786352B2	1
WO2004091510A2	1
WO2004108107A1	1
WO2005019136A2	1
WO2005108568A1	1
WO2010014632A2	1
EP1574573A2	1
US2003180418A1	1
US2003181376A1	1
US2004052762A1	1
US2005064049A1	1
US2005095615A1	1
US2008005809A1	1
US2010071097A1	1
US2010081179A1	1
US6558715B1	1
US7300675B2	1
US7635764B2	1
WO2003066073A2	1
WO2005028615A2	1
WO2006091630A2	1
WO2006097465A2	1
WO2007053188A2	1
WO2007095335A2	1
EP2011579A1	1
US2004091537A1	1
US2004091878A1	1
US2004170954A1	1
US2004221334A1	1
US2005054030A1	1
US2006171977A1	1
US2009136914A1	1
US2009311380A1	1
US2010095400A1	1
US5597717A	1
WO2001092453A1	1
WO2002008286A2	1
WO2002085415A1	1
EP1510586A1	1
EP1594963B1	1
EP1612276A1	1
US2003182691A1	1
US2004038237A1	1
US2006100422A1	1
US2006128623A1	1
US2006147499A1	1
US2008118968A1	1
US2008206233A1	1
US2008235822A1	1
US2010050302A1	1
US2010151112A1	1
US2010239554A1	1
US5496931A	1
US6423828B1	1
US7214491B2	1
US7459439B2	1
US7491511B2	1
WO1997026358A1	1
WO2001023596A2	1
WO2008000063A1	1
WO2008055363A1	1
WO2010126891A1	1
EP0932667B1	1
EP2036984A2	1
US2007011762A1	1
US2008064064A1	1
US2010093615A1	1
US5614395A	1
US6528298B1	1
US7807415B2	1
US7811613B2	1
WO2004072221A2	1
WO2006137041A2	1
US2007041999A1	1
US2008280929A1	1
US2009170144A1	1
US2010226977A1	1
WO1993023572A1	1
WO1998026082A1	1
WO1998032461A1	1
WO2005026194A2	1
WO2006008271A1	1
EP1881067A1	1
EP2150113B1	1
US2003134350A1	1
US2005010037A1	1
US2008124786A1	1
US2010162622A1	1
US2010292318A1	1
US5731182A	1
US6338953B1	1
US7267976B2	1
US7465565B2	1
US7521223B2	1
US7528242B2	1
WO2000012732A2	1
WO2008009673A2	1
WO2009064815A1	1
EP1813310A2	1
EP1908772A2	1
EP2258838A1	1
US2003083287A1	1
US2007196314A1	1
US2009018091A1	1
US2009205071A1	1
US2010313300A1	1
US6682729B1	1
US7425323B2	1
US7465459B2	1
US7579167B2	1
WO1983000332A1	1
WO1998011243A2	1
WO1998011243A3	1
WO2003027640A2	1
WO2004038027A1	1
WO2005003355A1	1
WO2006056306A2	1
WO2007019901A1	1
WO2009093257A2	1
WO2009093261A2	1
WO2009102755A1	1
WO2010082175A2	1
WO2010097701A1	1
US2004112395A1	1
US2004224383A1	1
US2006251619A1	1
US2009221034A1	1
US2009226418A1	1
US2010031398A1	1
US2010323061A1	1
US5670370A	1
US6485950B1	1
US7393525B2	1
US7799330B2	1
US7855228B2	1
WO2000046375A2	1
WO2007016677A2	1
WO2007086884A2	1
WO2008082562A2	1
WO2009104013A1	1
WO2010116337A1	1
US2003054522A1	1
US2005054071A1	1
US2006078902A1	1
US2008206211A1	1
US2010047296A1	1
US2010138962A1	1
US2010251428A1	1
US2010298541A1	1
US5591606A	1
US5702916A	1
US5853718A	1
US6153381A	1
US6326204B1	1
US6352859B1	1
US6465638B2	1
US6534278B1	1
US6689572B1	1
WO1992012635A1	1
WO1998012209A1	1
WO1999005163A1	1
WO2005007833A1	1
WO2005056772A1	1
WO2007024718A2	1
WO2007044992A2	1
WO2007148970A1	1
WO2008109934A2	1
WO2009127519A1	1
WO2010067125A1	1
WO2010144919A1	1
EP1974718A1	1
US2002102702A1	1
US2006228367A1	1
US2007141070A1	1
US2007154425A1	1
US2008171378A1	1
US2010021555A1	1
US2010172922A1	1
US2010239585A1	1
US6034124A	1
US6037525A	1
US6071511A	1
US6100448A	1
US6528311B1	1
US7179462B2	1
US7666991B2	1
US7776339B2	1
WO2000022150A3	1
WO2004111222A1	1
WO2004111223A1	1
WO2005067460A2	1
WO2005108563A2	1
WO2006110214A2	1
EP1795181A1	1
EP1947962B1	1
US2003087275A1	1
US2003228649A1	1
US2007092491A1	1
US2009269307A1	1
US7211428B1	1
US7335476B2	1
US7511128B2	1
WO2005110067A2	1
WO2007103048A2	1
WO2008155416A2	1
WO2009058379A2	1
WO2010036959A2	1
EP1226265B1	1
EP1319715A1	1
US2003171307A1	1
US2003236195A1	1
US2005069491A1	1
US2007036820A1	1
US2007053931A1	1
US2007269537A1	1
US2008153136A1	1
US2008233625A1	1
US2009004194A1	1
US2010151061A1	1
US2010255552A1	1
US2010291109A1	1
US5786326A	1
US5852054A	1
US6217884B1	1
US7056888B2	1
US7125672B2	1
US7208159B2	1
US7259001B2	1
US7297522B2	1
US7691617B2	1
WO2001055158A1	1
WO2003054155A2	1
WO2005118798A2	1
WO2006005771A1	1
WO2006014837A1	1
WO2006102408A2	1
WO2008006781A2	1
WO2009108180A2	1
WO2010144950A1	1
EP1371731A1	1
EP1371731B1	1
EP1913004B1	1
EP1944372A2	1
US2002086276A1	1
US2002106712A1	1
US2002164747A1	1
US2003092640A1	1
US2004268427A1	1
US2008044405A1	1
US2008131943A1	1
US2009092582A1	1
US2010129862A1	1
US2010130439A1	1
US5770695A	1
US5773695A	1
US7608267B2	1
WO1998034619A1	1
WO2003011266A2	1
WO2003034027A2	1
WO2004072231A2	1
WO2005001024A2	1
WO2010061017A1	1
EP1548101A1	1
EP1676860A1	1
EP2032713B1	1
US2003044949A1	1
US2004247583A1	1
US2005192221A1	1
US2006128019A1	1
US2006172395A1	1
US2007049586A1	1
US2007213518A1	1
US2008176944A1	1
US2008206171A1	1
US2009246832A1	1
US2010167375A1	1
US4220718A	1
US5891685A	1
US6265202B1	1
US6656908B2	1
US7045132B2	1
WO2004058798A3	1
WO2005117756A2	1
WO2008010920A2	1
WO2010020522A1	1
EP0881296A2	1
EP2261260A2	1
US2001020010A1	1
US2003077767A1	1
US2003082790A1	1
US2003092128A1	1
US2003092134A1	1
US2003129727A1	1
US2006041950A1	1
US2007009979A1	1
US2007259399A1	1
US2008241347A1	1
US2009023624A1	1
US2009042819A1	1
US2009209650A1	1
US2009269805A1	1
US2009298818A1	1
US2010022647A1	1
US2010152184A1	1
US2010168481A1	1
US2010227364A1	1
US5871923A	1
US5965428A	1
US6365204B1	1
US6440692B1	1
US6818425B2	1
US7094588B2	1
US7456347B1	1
US7456348B1	1
US7547828B2	1
US7754468B2	1
WO1993010251A1	1
WO1999009974A1	1
WO2000061781A1	1
WO2002048392A2	1
WO2003054221A1	1
WO2008073851A2	1
WO2009059101A1	1
WO2009059104A1	1
WO2009100950A1	1
WO2010000858A1	1
WO2010000858A9	1
WO2010031793A2	1
WO2010061018A1	1
WO2010111143A2	1
WO2010122104A1	1
EP0881286A2	1
EP0892057A2	1
EP0892063A2	1
EP1339837B1	1
EP1383393B1	1
EP1676924A1	1
EP1676924B1	1
EP1974719A1	1
EP2175013A1	1
US2003082535A1	1
US2004241664A1	1
US2004241791A1	1
US2005074838A1	1
US2005124536A1	1
US2005241017A1	1
US2005260619A1	1
US2006024793A1	1
US2006143736A1	1
US2006248793A1	1
US2009012071A1	1
US2009163376A1	1
US2009297542A1	1
US2010093044A1	1
US2010197519A1	1
US5670364A	1
US6248371B1	1
US6448471B1	1
US7074439B2	1
US7456346B1	1
US7507882B1	1
US7608697B2	1
US7618819B2	1
WO2002058628A2	1
WO2004101759A2	1
WO2004101763A2	1
WO2006015675A1	1
WO2006113666A2	1
WO2007014308A1	1
WO2007102936A2	1
WO2008058943A2	1
WO2010068953A2	1
EP0338533A2	1
EP0881295A2	1
EP0881297A2	1
EP0885902A2	1
EP0889128A2	1
EP0889131A2	1
EP0890644A2	1
EP0897007A2	1
EP1031629A2	1
EP1066373B1	1
EP1927597A1	1
US2002004580A1	1
US2002052472A1	1
US2002119512A1	1
US2002128437A1	1
US2002160447A1	1
US2004023858A1	1
US2004123345A1	1
US2004230032A1	1
US2005014231A1	1
US2006252120A1	1
US2008241889A1	1
US2010112646A1	1
US2010158951A1	1
US2010222255A1	1
US2010319085A1	1
US5674485A	1
US5871966A	1
US6214555B1	1
US6774282B1	1
US7005283B2	1
US7037704B2	1
US7396807B2	1
USRE42046E1	1
WO2000060060A2	1
WO2001016292A2	1
WO2002010398A2	1
WO2003080828A2	1
WO2004094590A2	1
WO2004101760A2	1
WO2005121305A1	1
WO2008001306A2	1
WO2009020480A2	1
WO2009085953A2	1
WO2010065451A1	1
WO2010098843A2	1
WO2010118007A2	1
EP0887413A2	1
EP0889132A2	1
EP0892055A2	1
EP0899329A2	1
EP0899334A2	1
EP0906958A2	1
EP0911403A2	1
EP0915161A2	1
EP1226255B1	1
EP1263941B1	1
EP1407038B1	1
EP2267005A1	1
US2001010912A1	1
US2001023064A1	1
US2002004581A1	1
US2002039759A1	1
US2002048788A1	1
US2002048789A1	1
US2002091237A1	1
US2002098544A1	1
US2002102700A1	1
US2002106776A1	1
US2002107217A1	1
US2002115191A1	1
US2002119510A1	1
US2002119511A1	1
US2002123047A1	1
US2002127596A1	1
US2002150963A1	1
US2003017532A1	1
US2003082614A1	1
[truncated: 135,634 more rows]

## Sheet: S4 Pharmaceuticals
Table S4 Technology Area: Pharmaceuticals
[truncated: 30,015 more rows]

[truncated: 20 more sheets: S5 Neglected Diseases, S5.1 Neglected Comparison, S6 Pharmaceuticals Plantae, S7 Trad Med Plantae Fungi, S8 Cosmetics Plantae, S9 Madagascar Coffea, S10 Cosmetics Applicants, S11 Genetic Engineering, S12 Homo Filings & Publications, S13 Homo Sapiens Technology, S14 Homo Applicants, S15 Food Crops, S16 GE Crops Applicants, S17 Neglected Foods, S18 Neglected Foods Technology, S19 Biocides, S20 Biocides Applicants, S21 Marine, S22 Deep Sea, S23 Antarctica]
